# Supplementary material for: Genetic Differentiation among Livestock Breeds—Values for Fst
Source: Animals (Basel). 2022 Apr 26;12(9):1115. doi: 10.3390/ani12091115 (PMC9103131; doi:10.3390/ani12091115)
Supplement: Supplementary file 1 [file animals-12-01115-s001.zip]

Archive with 2 entries (2 files):
- Animals April 2022 Supplementary Information File S1 List of breeds.xlsx
- Animals April 2022 Supplementary Information File S2 Full dataset.xlsx
