# Supplementary material for: Genetic Differentiation among Livestock Breeds—Values for Fst
Source: Animals (Basel). 2022 Apr 26;12(9):1115. doi: 10.3390/ani12091115 (PMC9103131; doi:10.3390/ani12091115)
Supplement: Supplementary file 1 [file animals-12-01115-s001.zip › Animals April 2022 Supplementary Information File S1 List of breeds.xlsx]

## Sheet: 02-Data
Study	Species	Method	Country	Breed		Pair membership	Study	Species	Method	Country	Breed		Pair membership	Study	Species	Method	Country	Breed		Pair membership	Study	Species	Method	Country	Breed		Pair membership	Study	Species	Method	Country	Breed	Pair membership	Study	Species	Method	Country	Breed	Pair membership	Study	Species	Method	Country	Breed	Pair membership	Study	Species	Method	Country
19652	Cattle	MS	Scotland	Aberdeen_Angus		8	11390	Cattle	SNP	Scotland	Aberdeen_Angus		126	19637	Chicken	MS	Cote_d'Ivoire	Agnéby_CIV-Agn		37	19533	Chicken	SNP	Sweden	Asbo		7	19125	Goat	MS	Inner_Mongolia	Alashan	11	18126	Goat	SNP	Ethiopia	Abergelle	143	19264	Horse	MS	Bahamas	Abaco_Barb	93	16649	Horse	SNP	Turkmenistan
12398	Cattle	MS	Ethiopia	Abergelle		6	19039	Cattle	SNP	France	Abondance		73	19654	Chicken	MS	China	Aheqi		7	19331	Chicken	SNP	AVIANDIV	AVIANDIV_white_egg_layer_A		7	16043	Goat	MS	Portugal	Algarvia	5	18126	Goat	SNP	Italy	Adamello_Blond	164	19264	Horse	MS	Ethiopia	Abyssinian	93	16649	Horse	SNP	Spain
11974	Cattle	MS	France	Abondance		1	16089	Cattle	SNP	South_Africa	Afrikaner		5	19248	Chicken	MS	Albania	Albanian_population		15	19431	Chicken	SNP	China	Baier_Yellow		21	19611	Goat	MS	Mongolia	Altai_Uulan	6	18126	Goat	SNP	Switzerland	Alpine_Switzerland	3	19264	Horse	MS	Iran	Akhal-Teke	151	19265	Horse	SNP	USA
12398	Cattle	MS	Ethiopia	Afar		6	18783	Cattle	SNP	Italy	Agerolese		31	19281	Chicken	MS	Algeria	Algeria_coastal		12	19302	Chicken	SNP	Norway	Barred_Plymouth_Rock		9	19646	Goat	MS	England	Anglo_Nubian	9	18126	Goat	SNP	Malawi	AlpinexBoer	136	19264	Horse	MS	Algeria	Algerian_Barb	93	16649	Horse	SNP	Saudi_Arabia
19652	Cattle	MS	South_Africa	Afrikaner		8	18993	Cattle	SNP	Russia	Ala-Tau		38	19281	Chicken	MS	Algeria	Algeria_highlands		12	19431	Chicken	SNP	China	Beijing_You		42	19646	Goat	MS	Turkey	Angora	9	18126	Goat	SNP	Madagascar	Androy	143	19264	Horse	MS	Russia	Altai	93	16649	Horse	SNP	Belgium
18989	Cattle	MS	Kyrgystan	Ala-Tau		17	13194	Cattle	SNP	Ethiopia	Ambo		5	19248	Chicken	MS	Italy	Ancona		15	19431	Chicken	SNP	China	BN_gamecock		21	19109	Goat	MS	Turkey	Angora_Turkey	4	19256	Goat	SNP	France	Angora	7	15788	Horse	MS	Germany	Altmark	10	19260	Horse	SNP	Belgium
13438	Cattle	MS	Portugal	Alentejana		17	19409	Cattle	SNP	Germany	Angeln		20	19654	Chicken	MS	China	Anjian		7	19331	Chicken	SNP	Commercial	Broiler_dam_line_D		7	19611	Goat	MS	Russia	Artysh	6	19205	Goat	SNP	Argentina	Angora_Argentina	159	19162	Horse	MS	USA	American_Quarter_Horse	37	19260	Horse	SNP	Belgium
13438	Cattle	MS	Spain	Alistana-Sanabresa		17	18783	Cattle	SNP	Italy	Apulian_Podolian		69	19057	Chicken	MS	England	Appenzeller		23	19433	Chicken	SNP	Commercial	Brown_egg_layer		6	19606	Goat	MS	Italy	Aspromonte	6	18126	Goat	SNP	France	Angora_France	143	19303	Horse	MS	Spain	Andalusian	48	19260	Horse	SNP	Belgium
18989	Cattle	MS	Russia	Altai		17	13194	Cattle	SNP	Ethiopia	Arsi		5	19057	Chicken	MS	England	Araucana		23	19331	Chicken	SNP	Commercial	Brown_egg_layer_C		7	19646	Goat	MS	Portugal	Azul	9	18126	Goat	SNP	Madagascar	Angora_Madagascar	143	19162	Horse	MS	France	Anglo-Arab_between_replicates	6	16649	Horse	SNP	Iran
19230	Cattle	MS	Turkey	Anatolian_Black		3	1251	Cattle	SNP	Spain	Asturiana_de_los_Valles		6	19434	Chicken	MS	India	Aseel		7	19331	Chicken	SNP	Commercial	Brown_egg_layer_D		7	19122	Goat	MS	Bangladesh	Bangladeshi_Indian_breed	17	18126	Goat	SNP	South_Africa	Angora_South_Africa	159	19162	Horse	MS	France	Anglo-Arab_replicateX4	141	16649	Horse	SNP	Scotland
19335	Cattle	MS	Spain	Andalusian_Black		34	11390	Cattle	SNP	France	Aubrac		52	19637	Chicken	MS	Ghana	Ashanti_GHA-Ash		12	19433	Chicken	SNP	Thailand	Chee		6	19107	Goat	MS	India	Barbari	6	19205	Goat	SNP	USA	Angora_USA	16	19162	Horse	MS	USA	Appaloosa	79	19400	Horse	SNP	Egypt
12398	Cattle	MS	Ethiopia	Arado		6	18750	Cattle	SNP	Austria	Austrian_Pinzgau		14	19637	Chicken	MS	Benin	Atlantique_BEN-Atl		28	19431	Chicken	SNP	Commercial	Cobb_RS308		21	19122	Goat	MS	Mongolia	Bayandelger	19	18126	Goat	SNP	Turkey	Ankara	143	19264	Horse	MS	Saudi_Arabia	Arab	156	16649	Horse	SNP	England
19335	Cattle	MS	Argentina	Argentine_Criollo		34	1251	Cattle	SNP	Spain	Avilena-Black_Iberian		6	19281	Chicken	MS	AVIANDIV	AVIANDIV_broiler_dam		12	19433	Chicken	SNP	Commercial	Commercial_broiler		6	19601	Goat	MS	Pakistan	Beetal	4	18126	Goat	SNP	Italy	Argentata	143	19264	Horse	MS	Chile	Arab_Chile	93	16649	Horse	SNP	England
13438	Cattle	MS	Spain	Asturiana_de_las_Montanas		17	11390	Cattle	SNP	Burkina_Faso	Baoule		46	19281	Chicken	MS	AVIANDIV	AVIANDIV_broiler_sire		12	19316	Chicken	SNP	England	Cornish		14	19122	Goat	MS	Bangladesh	Black_Bengal	23	15770	Goat	SNP	Italy	Argentata_dell’Etna	14	19264	Horse	MS	Egypt	Arab_Egypt	93	16649	Horse	SNP	Finland
13438	Cattle	MS	Spain	Asturiana_de_los_Valles		17	19039	Cattle	SNP	Italy	Bara_Pustertaler		58	19281	Chicken	MS	AVIANDIV	AVIANDIV_brown_egg_layer		12	19433	Chicken	SNP	Thailand	Dang		6	19603	Goat	MS	South_Africa	Boer	8	18126	Goat	SNP	Ireland	Arran_trad	143	19162	Horse	MS	Algeria	Arab-Barb	37
13438	Cattle	MS	France	Aubrac		23	18993	Cattle	SNP	England	Beef_Shorthorn		38	19281	Chicken	MS	AVIANDIV	AVIANDIV_white_egg_layer		12	19283	Chicken	SNP	Italy	Ermellinata_di_Rovigo		7	19215	Goat	MS	South_Africa	Boer_South_Africa	1	18126	Goat	SNP	Italy	Aspromonte	157	19303	Horse	MS	Saudi_Arabia	Arabian	40	16649	Horse	SNP	Norway
18989	Cattle	MS	Kyrgystan	Aulie-Ata		17	11390	Cattle	SNP	USA	Beefmaster		46	19434	Chicken	MS	AVIANDIV	Babcock		7	19331	Chicken	SNP	Hungary	Godollo_Nhx		7	19646	Goat	MS	USA	Boer_USA	9	18126	Goat	SNP	Malawi	Balaka-Ulongwe	143	19162	Horse	MS	France	Ardennais	37	16649	Horse	SNP	Switzerland
13438	Cattle	MS	Spain	Avilena-Black_Iberian		51	19104	Cattle	SNP	Belgium	Belgian_Blue		8	19654	Chicken	MS	China	Baicheng_You		7	19533	Chicken	SNP	Sweden	Gotland		7	16043	Goat	MS	Portugal	Bravia	5	18126	Goat	SNP	Pakistan	Barbari	143	19264	Horse	MS	Argentina	Argentine_Criollo	93	19400	Horse	SNP	France
13438	Cattle	MS	Portugal	Barrosa		17	18993	Cattle	SNP	Russia	Bestuzhev		38	19415	Chicken	MS	China	Baier		14	19331	Chicken	SNP	Poland	Green_legged_Partidge		7	19646	Goat	MS	Brazil	Brazilian_Boer	9	18126	Goat	SNP	Morocco	Barcha	143	19264	Horse	MS	Spain	Asturcon	93	16649	Horse	SNP	France
12398	Cattle	MS	Ethiopia	Begait		6	19158	Cattle	SNP	Algeria	Biskra		16	19656	Chicken	MS	Egypt	Baladi		9	19533	Chicken	SNP	Sweden	Hedemora		7	19125	Goat	MS	China	Chaidamu	11	18126	Goat	SNP	Pakistan	Bari	149	13437	Horse	MS	Spain	Asturian_Pony	7	19260	Horse	SNP	Netherlands
7445	Cattle	MS	Belarus	Belarus_Red		20	11390	Cattle	SNP	France	Blonde_dAquitaine		46	19248	Chicken	MS	Serbia	Banat_Naked_Neck		15	19316	Chicken	SNP	China	Henan_Game		14	16043	Goat	MS	Portugal	Charnequeira	5	18126	Goat	SNP	Egypt	Barki	143	19162	Horse	MS	France	Auxois	37	19260	Horse	SNP	Netherlands
8012	Cattle	MS	Benin	Benin_Plateau_East_muturu		4	16089	Cattle	SNP	South_Africa	Bonsmara		5	17999	Chicken	MS	Oman	Batinah		5	19431	Chicken	SNP	China	Hetian		21	19108	Goat	MS	China	Chinese_goat	2	18126	Goat	SNP	Spain	Bermeya	143	19264	Horse	MS	Spain	Azores_Pony	93	19260	Horse	SNP	Netherlands
8012	Cattle	MS	Benin	Benin_Plateau_West_muturu		4	13194	Cattle	SNP	Ethiopia	Boran		5	19415	Chicken	MS	China	Beijing_fatty_chicken		14	19316	Chicken	SNP	China	Hongshan		21	19611	Goat	MS	Mongolia	Darkhat	6	18126	Goat	SNP	Iran	Bezoar	158	19169	Horse	MS	Russia	Baltic_Trotter	3	19265	Horse	SNP	Saudi_Arabia
8012	Cattle	MS	Benin	Benin_Valley_muturu		4	11390	Cattle	SNP	Benin	Borgou		46	19416	Chicken	MS	South_Africa	Black_Australorp		5	19316	Chicken	SNP	France	Houdan		21	19215	Goat	MS	South_Africa	Delftzyl	1	18126	Goat	SNP	Ireland	Bilberry	143	19162	Horse	MS	Algeria	Barb	37	16649	Horse	SNP	Germany
19335	Cattle	MS	Spain	Berrenda_en_Colorado		34	11390	Cattle	SNP	USA	Brahman		63	19637	Chicken	MS	Benin	Borgou_BEN-Bor		26	19431	Chicken	SNP	China	Huiyang_Bearded		21	19122	Goat	MS	Mongolia	Dorgon	18	19643	Goat	SNP	Pakistan	Black_Tapri	6	19303	Horse	MS	Germany	Bavarian_Warmblood	42	19301	Horse	SNP	Poland
7445	Cattle	MS	Russia	Bestuzhev		20	19409	Cattle	SNP	Netherlands	Brandrood_Ysselvee		20	19057	Chicken	MS	England	Brahma		23	19302	Chicken	SNP	Norway	Jaerhons		9	19122	Goat	MS	Mongolia	Erchim_Black	17	18126	Goat	SNP	Australia	Boer_Australia	143	19264	Horse	MS	Belgium	Belgian_Draught	93	16649	Horse	SNP	Iceland
19653	Cattle	MS	Colombia	Blanco_Orejinegro		40	19409	Cattle	SNP	Switzerland	Braunvieh		20	19331	Chicken	MS	Commercial	Broiler_dam_line_D		7	19431	Chicken	SNP	China	Jining_Bairi		21	19125	Goat	MS	Inner_Mongolia	Erlingshan	11	18126	Goat	SNP	New_Zealand	Boer_New_Zealand	143	19303	Horse	MS	Belgium	Belgian_Warmblood	42	19265	Horse	SNP	Saudi_Arabia
14407	Cattle	MS	France	Blonde_dAquitaine		3	11390	Cattle	SNP	France	Breton_Black_Pied		81	19310	Chicken	MS	World	Broiler_unspecified		4	19533	Chicken	SNP	Sweden	Kinda		75	19122	Goat	MS	Indonesia	Etawa	17	18126	Goat	SNP	Switzerland	Boer_Switzerland	143	15788	Horse	MS	Germany	Black_Forest	10	19301	Horse	SNP	Poland
19652	Cattle	MS	South_A	Bonsmara		8	11390	Cattle	SNP	France	British_Charolais		46	19637	Chicken	MS	Commercial	Broiler-dam_line-B_BD-B		16	19431	Chicken	SNP	Laos	Laos_Gamecock		21	19606	Goat	MS	Italy	Etna_Silver	6	18126	Goat	SNP	Tanzania	Boer_Tanzania	143	19199	Horse	MS	China	Bose	25	19299	Horse	SNP	Iran
19652	Cattle	MS	Kenya	Boran		8	19158	Cattle	SNP	Tunisia	Brown_Atlas		16	19637	Chicken	MS	Commercial	Broiler-sire_line-C_BS-C		16	19431	Chicken	SNP	China	Lindian		21	19215	Goat	MS	South_Africa	Fort_Hare	2	18126	Goat	SNP	Uganda	Boer_Uganda	143	19162	Horse	MS	France	Boulonnais	37	19260	Horse	SNP	Austria
19652	Cattle	MS	USA	Brahman		57	11390	Cattle	SNP	USA	Brown_Swiss		145	19637	Chicken	MS	Commercial	Broiler-sire_line-D_BS-D		16	19431	Chicken	SNP	China	Liyang		21	19603	Goat	MS	China	Funiu_White	8	18126	Goat	SNP	USA	Boer_USA	159	19264	Horse	MS	Brazil	Brazilian_Crioulo	93	16649	Horse	SNP	Portugal
19287	Cattle	MS	France	Breton_Black_Pied		6	19039	Cattle	SNP	Italy	Burlina		58	19331	Chicken	MS	Commercial	Brown_egg_layer_C		7	19302	Chicken	SNP	Lohmann	Lohmann_brown		9	19606	Goat	MS	Italy	Girgentana	6	18126	Goat	SNP	Zimbabwe	Boer_Zimbabwe	143	19264	Horse	MS	France	Breton_Draught	130	19301	Horse	SNP	Poland
19335	Cattle	MS	USA	Brown_Swiss		51	18993	Cattle	SNP	Russia	Buryat		38	19331	Chicken	MS	Commercial	Brown_egg_layer_D		7	19302	Chicken	SNP	Lohmann	Lohmann_white		9	19215	Goat	MS	South_Africa	Groblersdal	2	18126	Goat	SNP	Pakistan	Bugi_Tori	149	19162	Horse	MS	France	Camargue	79	16649	Horse	SNP	Brazil
18989	Cattle	MS	Mongolia	Buryat		17	18993	Cattle	SNP	Croatia	Busha		38	19637	Chicken	MS	Commercial	Brown_egg_layer-C_BEL-C		16	19433	Chicken	SNP	Thailand	Luenghangkhao		6	19125	Goat	MS	Guinea_Bissau	Guinea_Bissau	11	18126	Goat	SNP	Burundi	Burundi	143	19264	Horse	MS	Brazil	Campolina	99	16649	Horse	SNP	Italy
7445	Cattle	MS	Serbia	Busha		20	18783	Cattle	SNP	Italy	Cabannina		31	19057	Chicken	MS	England	Buff_Orpington		23	19316	Chicken	SNP	China	Luxi_Game		14	19611	Goat	MS	Mongolia	Gurvan_Egch	6	18126	Goat	SNP	Cameroon	Cameroon	140	19264	Horse	MS	Iran	Caspian	93	16649	Horse	SNP	USA
19335	Cattle	MS	Spain	Canary_Island		34	18783	Cattle	SNP	Italy	Calvana		31	19637	Chicken	MS	Cameroon	Centre_CAM-Cen		21	19431	Chicken	SNP	China	Luxi_gamecock		21	19109	Goat	MS	Turkey	Hair_goat_Turkey	7	18126	Goat	SNP	Cameroon	Cameroon_Goat	3	19199	Horse	MS	China	Chaidamu	25	16649	Horse	SNP	Mongolia
19335	Cattle	MS	Brazil	Caracu		34	11390	Cattle	SNP	France	Charolais		112	19415	Chicken	MS	China	Chahua		14	19283	Chicken	SNP	Italy	Millefiori_di_Lonigo		7	19125	Goat	MS	Tibet	Hegu	11	18126	Goat	SNP	Italy	Camoscatia_delle_Alpi	157	19264	Horse	MS	Chile	Chilean_Criollo	93	16649	Horse	SNP	USA
19653	Cattle	MS	Colombia	Casanareno		6	19158	Cattle	SNP	Algeria	Chelifienne		16	19280	Chicken	MS	China	Chengkou_mountain		4	19302	Chicken	SNP	Norbrid	Norbrid_1		9	19603	Goat	MS	China	Hexi_Cashmere	19	18126	Goat	SNP	Brazil	Caninde	159	19264	Horse	MS	Chile	Chilote	93	16649	Horse	SNP	England
19335	Cattle	MS	France	Charolais		40	19158	Cattle	SNP	Algeria	Cheurfa		15	19057	Chicken	MS	England	Cochin		23	19302	Chicken	SNP	Norbrid	Norbrid_4		9	19109	Goat	MS	Turkey	Honamli	7	18126	Goat	SNP	Romania	Carpathian	140	19264	Horse	MS	England	Cleveland_Bay	93	16649	Horse	SNP	Sweden
19653	Cattle	MS	Colombia	Costeno_con_Cuernos		6	18783	Cattle	SNP	Italy	Chianina		31	19248	Chicken	MS	Spain	Combatiente_Español		15	19302	Chicken	SNP	Norbrid	Norbrid_7		9	19603	Goat	MS	China	Huanghuai	8	18126	Goat	SNP	Australia	Cashmere	143	19264	Horse	MS	Scotland	Clydesdale	93	19400	Horse	SNP	Oman
19335	Cattle	MS	Paraguay	Criolla_Pilcomayo		34	19039	Cattle	SNP	Slovenia	Cika		41	19414	Chicken	MS	Commercial	Commercial_layer		2	19302	Chicken	SNP	Norbrid	Norbrid_8		9	18124	Goat	MS	India	India_Malageon-Nasik	8	18126	Goat	SNP	Pakistan	Chappar	143	19162	Horse	MS	France	Cob_Normand	37	16649	Horse	SNP	USA
19649	Cattle	MS	Cuba	Cuban_Criollo		4	18783	Cattle	SNP	Italy	Cinisara		31	19637	Chicken	MS	Benin	Couffo_BEN-Cou		27	19533	Chicken	SNP	Sweden	Oland		7	18124	Goat	MS	Iran	Iran_Bandar-Abbas	8	18126	Goat	SNP	Italy	Ciociara_Grey	143	19169	Horse	MS	Norway	Coldblooded_Trotter_Estonia	13	16649	Horse	SNP	Puerto_Rico
19649	Cattle	MS	Cuba	Cuban_Zebu		4	13194	Cattle	SNP	Ethiopia	Danakil		5	19057	Chicken	MS	England	Croad_Langshan		23	19533	Chicken	SNP	Sweden	Oland_Dwarf		7	19609	Goat	MS	Myanmar	Jade_Ni	2	15770	Goat	SNP	Italy	Ciociara_Grigia	14	19162	Horse	MS	France	Comtois	37	16649	Horse	SNP	France
13930	Cattle	MS	England	Devon		2	19261	Cattle	SNP	Denmark	Danish_Red		29	19415	Chicken	MS	China	Dagu		14	19331	Chicken	SNP	Russia	Orlov		7	19605	Goat	MS	Sri_Lanka	Jaffna_Local	4	19205	Goat	SNP	Argentina	Colorada_Pampeana	16	19162	Horse	MS	Ireland	Connemara_Pony	37	19299	Horse	SNP	Iran
13930	Cattle	MS	England	Dexter		2	19261	Cattle	SNP	Denmark	Danish_Red_trad		29	19434	Chicken	MS	Commercial	Dahlem_Red		7	19331	Chicken	SNP	Italy	Padova		7	19107	Goat	MS	India	Jakhrana	6	18126	Goat	SNP	France	Corsican	150	19264	Horse	MS	Greece	Cretan	93	16649	Horse	SNP	Peru
19652	Cattle	MS	South_A	Drakensberger		8	19261	Cattle	SNP	Denmark	Danish_Shorthorn		29	19656	Chicken	MS	Egypt	Dandarawy		9	19283	Chicken	SNP	Italy	Padovana_Dorata		7	19107	Goat	MS	India	Jamunapari	6	18126	Goat	SNP	Argentina	Creole	7	19303	Horse	MS	Czech_Republic	Czech_Coldblood	42	19301	Horse	SNP	Poland
19335	Cattle	MS	East_Africa	East_African_Shorthorned_Zebu		34	19261	Cattle	SNP	England	Dexter		29	19280	Chicken	MS	China	Daninghe		4	19283	Chicken	SNP	Italy	Pepoi		7	19603	Goat	MS	China	Jining_Grey	8	18126	Goat	SNP	Argentina	Criollo	136	19303	Horse	MS	Czech_Republic	Czech_Small_Riding_Horse	42	16649	Horse	SNP	USA
19230	Cattle	MS	Turkey	Eastern_Anatolian_Red		3	16089	Cattle	SNP	South_Africa	Drakensberger		5	19057	Chicken	MS	England	Derbyshire_Redcap		23	19283	Chicken	SNP	Italy	Polverara_Bianca		7	19231	Goat	MS	Turkey	Kabakulak	3	19205	Goat	SNP	Argentina	Criollo_de_los_Llanos	15	19303	Horse	MS	Czech_Republic	Czech_Warmblood	42	16649	Horse	SNP	USA
7445	Cattle	MS	Finland	Eastern_Finncattle		20	19261	Cattle	SNP	Ireland	Drimmon		29	17999	Chicken	MS	Oman	Dhofar		5	19283	Chicken	SNP	Italy	Polverara_Nera		7	19601	Goat	MS	Pakistan	Kaghani	4	19205	Goat	SNP	Argentina	Criollo_Formosena	16	4407	Horse	MS	Poland	Czysta_Krew_Arabska	2	19265	Horse	SNP	Saudi_Arabia
12500	Cattle	MS	Estonia	Estonian_Grey		2	19409	Cattle	SNP	Netherlands	Dutch_Belted		20	19637	Chicken	MS	Benin	Donga_BEN-Don		27	19433	Chicken	SNP	Thailand	Pradhuhangdum		6	19215	Goat	MS	South_Africa	Kalahari_Red	1	19205	Goat	SNP	Argentina	Criollo_Llanos	1	19264	Horse	MS	England	Dales_Pony	93	19400	Horse	SNP	Saudi_Arabia
12500	Cattle	MS	Estonia	Estonian_Red		1	11637	Cattle	SNP	Belgium	Dutch_Black_Pied		7	19057	Chicken	MS	England	Dorking		23	19431	Chicken	SNP	RJF	Red_Jungle_Fowl		41	19122	Goat	MS	Indonesia	Kambing_Katjang_Bali	17	19205	Goat	SNP	Argentina	Criollo_Neuquino	16	19199	Horse	MS	China	Dali	25	16649	Horse	SNP	Scotland
7445	Cattle	MS	Finland	Finnish_Ayrshire		20	19409	Cattle	SNP	Netherlands	Dutch_Improved_Red_Pied		20	17999	Chicken	MS	Oman	East_Coast		5	19316	Chicken	SNP	USA	Rhode_Island_Red		51	19122	Goat	MS	Indonesia	Kambing_Katjang_Java	17	19205	Goat	SNP	Argentina	Criollo_Riojano	16	19199	Horse	MS	China	Datong	25	16649	Horse	SNP	England
7445	Cattle	MS	USA	Finnish_Holstein		20	19409	Cattle	SNP	Netherlands	Dutch_Red_Friesian		20	17999	Chicken	MS	Oman	East_Hajar		5	19283	Chicken	SNP	Italy	Robusta_Lionata		7	19109	Goat	MS	Turkey	Kilis	4	18126	Goat	SNP	Romania	CRP	3	19199	Horse	MS	China	Debao	25	19300	Horse	SNP	Poland
12398	Cattle	MS	Ethiopia	Fogera		6	19261	Cattle	SNP	Finland	East_Finnish		91	19637	Chicken	MS	Ghana	Eastern_GHA-Eas		12	19283	Chicken	SNP	Italy	Robusta_Maculata		7	19305	Goat	MS	Chad	Kirdi	8	18126	Goat	SNP	Malawi	Dedza	143	19169	Horse	MS	Norway	Døle	16	16649	Horse	SNP	USA
19287	Cattle	MS	France	French_Red_Pied_Lowland		6	19158	Cattle	SNP	Egypt	Egyptian_Baladi		16	19656	Chicken	MS	Egypt	El-Salam		9	19302	Chicken	SNP	Norway	Rokohoens		9	19108	Goat	MS	Korean	Korea	1	18126	Goat	SNP	Pakistan	Dera_Din_Panah	143	19303	Horse	MS	Netherlands	Dutch_Warmblood	42	16649	Horse	SNP	USA
19335	Cattle	MS	Spain	Galician_Blond		34	19039	Cattle	SNP	Switzerland	Eringer		27	19163	Chicken	MS	Italy	Ermellinata_di_Rovigo		6	19192	Chicken	SNP	Russia	Russian_Rhode_Island_Red		6	19122	Goat	MS	Korea	Korea_Southeast	17	18126	Goat	SNP	Madagascar	Diana	143	4407	Horse	MS	Egypt	Egyptian_Arab	2	16649	Horse	SNP	Switzerland
13438	Cattle	MS	France	Gascon		23	19409	Cattle	SNP	Finland	Finnish_Ayrshire		34	19637	Chicken	MS	Cameroon	Est_CAM-Est		21	19192	Chicken	SNP	Russia	Russian_White_Cornish_C1		6							18126	Goat	SNP	Morocco	Draa	143	19199	Horse	MS	China	Elenchuns	25	19301	Horse	SNP	Poland
18988	Cattle	MS	Germany	German_Simmental		4	19261	Cattle	SNP	Finland	Finnish_Red		29	19248	Chicken	MS	Spain	Extremeña_Azul		15	19192	Chicken	SNP	Russia	Russian_White_Cornish_C2A		6	19122	Goat	MS	Korea	Korea_Southwest	17	18126	Goat	SNP	Burkina_Faso	West_African_Dwarf_Djallonke	3	19264	Horse	MS	Greece	Elis_Mountain_Pony	93	16649	Horse	SNP	USA
19335	Cattle	MS	India	Gir		34	11390	Cattle	SNP	Switzerland	French_Brown_Swiss		46	19656	Chicken	MS	Egypt	Fayoumi		9	19192	Chicken	SNP	Russia	Russian_White_Cornish_C2B		6	19108	Goat	MS	Korea	Korean_goat	1	18126	Goat	SNP	France	Fosses	150	19264	Horse	MS	Scotland	Eriskay_Pony	93	16649	Horse	SNP	England
18989	Cattle	MS	Mongolia	Gobi		17	11390	Cattle	SNP	France	French_Holstein		46	19281	Chicken	MS	France	France_Lab-A		12	19192	Chicken	SNP	Russia	Russian_White_RG		6	19605	Goat	MS	Sri_Lanka	Kottukachchiya	4	18126	Goat	SNP	France	French_Alpine	150	19169	Horse	MS	Estonia	Estonian_Draught	16	16649	Horse	SNP	England
19335	Cattle	MS	Panama	Guaymi		34	11390	Cattle	SNP	France	French_Red_Pied_Lowland		139	19281	Chicken	MS	France	France_Lab-B		12	19192	Chicken	SNP	Russia	Russian_White_RP		6	19646	Goat	MS	USA	Lamancha	9	19256	Goat	SNP	France	French_Saanen	7	19169	Horse	MS	Estonia	Estonian_Native	16	16649	Horse	SNP	Russia
19335	Cattle	MS	Brazil	Guzera		34	1251	Cattle	SNP	Spain	Galician_Blond		6	19281	Chicken	MS	France	France_Lab-C_Nkd_neck		12	19192	Chicken	SNP	Russia	Russian_White_RS		6	19125	Goat	MS	China	Liaoning	11	18126	Goat	SNP	Kenya	Galla	143	19264	Horse	MS	England	Exmoor_Pony	93	19400	Horse	SNP	USA
12919	Cattle	MS	Vietnam	Ha_Giang		6	19261	Cattle	SNP	Scotland	Galloway		29	19248	Chicken	MS	Spain	Gallina_de_Sobrarbe		15	19432	Chicken	SNP	China	Shougang		21	19603	Goat	MS	China	Lubei_White	8	18126	Goat	SNP	Italy	Garganica	143	19264	Horse	MS	England	Fell_Pony	93
19335	Cattle	MS	Colombia	Harton		40	18783	Cattle	SNP	Italy	Garfagnina		31	19248	Chicken	MS	Spain	Gallina_Valenciana_de_Chulilla		15	19431	Chicken	SNP	China	Silkie		35	19122	Goat	MS	Philippines	Luzon_Mindoro	17	18126	Goat	SNP	Mozambique	Gaza	143	19264	Horse	MS	Finland	Finnish	109
19335	Cattle	MS	England	Hereford		34	11390	Cattle	SNP	France	Gascon		52	19281	Chicken	MS	RJF	Gallus_jungle_fowl		12	19533	Chicken	SNP	Sweden	Swedish_Black		7	19603	Goat	MS	China	Lvliang_Black	8	18126	Goat	SNP	Morocco	Ghazalia	143	19264	Horse	MS	Norway	Fjord	188
19230	Cattle	MS	USA	Holstein		58	19039	Cattle	SNP	Germany	German_Brown		27	19310	Chicken	MS	Ghana	Ghana_Forest		4	19533	Chicken	SNP	Sweden	Swedish_Flower		7	19606	Goat	MS	Italy	Maltese	6	18126	Goat	SNP	Italy	Girgentana	157	19264	Horse	MS	Indonesia	Flores	93
1929	Cattle	MS	India	Iduki		3	19409	Cattle	SNP	Germany	German_Red_Pied		20	19310	Chicken	MS	Ghana	Ghana_Savannah		4	19432	Chicken	SNP	China	Taihe_Silkie		7	19646	Goat	MS	Portugal	Marota	9	18126	Goat	SNP	Tanzania	Gogo	143	19162	Horse	MS	France	French_Riding_Pony	37
12398	Cattle	MS	Ethiopia	Irob		6	19039	Cattle	SNP	Germany	German_Simmental		27	19414	Chicken	MS	India	Giriraja		22	19431	Chicken	SNP	China	Tibetan		42	19107	Goat	MS	India	Marwari	6	18126	Goat	SNP	Mali	Guera	136	19264	Horse	MS	France	French_Trotter	130
7445	Cattle	MS	Russia	Istoben		20	11390	Cattle	SNP	Brazil	Gir		62	19331	Chicken	MS	Hungary	Godollo_Nhx		7	19431	Chicken	SNP	China	Tulufan_gamecock		21	19606	Goat	MS	Italy	Messinese	6	18126	Goat	SNP	Mali	Guerra	7	19264	Horse	MS	Netherlands	Friesian	172
19335	Cattle	MS	Ecuador	Jaspeado_Manabita		34	18993	Cattle	SNP	Russia	Gorbatov_Red		38	19656	Chicken	MS	Egypt	Golden_Montazah		9	19316	Chicken	SNP	China	Turpan_Game		14	19646	Goat	MS	USA	Myotonic	9	18126	Goat	SNP	Ethiopia	Gumez	3	19303	Horse	MS	Hungary	Furioso	42
18989	Cattle	MS	Russia	Kalmyk		37	19409	Cattle	SNP	Netherlands	Groningen_Whiteheaded		20	19331	Chicken	MS	Poland	Green_legged_Partidge		7	19316	Chicken	SNP	Italy	White_Leghorn		42	19601	Goat	MS	Pakistan	Nachi	4	18126	Goat	SNP	Ethiopia	Gumuz	140	19264	Horse	MS	Spain	Galician_Pony	100
1929	Cattle	MS	India	Kasargod		3	19158	Cattle	SNP	Algeria	Guelma		15	19415	Chicken	MS	China	Gushi		14	19431	Chicken	SNP	Commercial	White_Recessive_Rock		21	19125	Goat	MS	Iran	Naini	11	19205	Goat	SNP	Ibex	Ibex	1	19264	Horse	MS	Portugal	Garrano	93
7445	Cattle	MS	Kazakhstan	Kazakh_Whiteheaded		20	11390	Cattle	SNP	Channel_Islands	Guernsey		95	19057	Chicken	MS	England	Hamburgh		23	19431	Chicken	SNP	China	Xianju		21	19646	Goat	MS	Portugal	Nambi	9	18126	Goat	SNP	Iceland	Icelandic	143	19264	Horse	MS	Sweden	Gotland_Pony	93
13930	Cattle	MS	Ireland	Kerry		2	18993	Cattle	SNP	Korea	Hanwoo		43	19654	Chicken	MS	China	Hejian		7	19431	Chicken	SNP	China	Xinghua		21	19231	Goat	MS	Turkey	Norduz	7	19205	Goat	SNP	Iran	Iran	16	19264	Horse	MS	Cayman_Islands	Grand_Cayman_Islands	93
18989	Cattle	MS	Mongolia	Khogorogo		17	11390	Cattle	SNP	England	Hereford		135	19415	Chicken	MS	China	Henan_game		14	19316	Chicken	SNP	China	Xishuangbanna_Game		14	19606	Goat	MS	Norway	Norwegian	6	18126	Goat	SNP	Iran	Iranian	143	19199	Horse	MS	China	Guizhou	25
7445	Cattle	MS	Russia	Kholmogory		37	18993	Cattle	SNP	England	Hereford_Russia		38	19654	Chicken	MS	China	Hetian_Black		7	19431	Chicken	SNP	China	Yunnan_village_chicken		21	19609	Goat	MS	Myanmar	Nyaung_Oo	2	18126	Goat	SNP	Pakistan	Jattan	143	19264	Horse	MS	England	Hackney_Horse	93
18989	Cattle	MS	Russia	Kostroma		17	19039	Cattle	SNP	Switzerland	Herens		27	19654	Chicken	MS	China	Hetian_Ma		7	19431	Chicken	SNP	China	Yunyang_Da		21	18124	Goat	MS	Oman	Omani_Ash-Sharqiyah	8	18126	Goat	SNP	Italy	Jonica	143	19264	Horse	MS	England	Hackney_Pony	93
18989	Cattle	MS	Kyrgystan	Kyrgyz_Beef-type		17	19261	Cattle	SNP	Scotland	Highland		29	19642	Chicken	MS	Taiwan	Hsin-Yi		5	19316	Chicken	SNP	China	Zhangzhou_Game		14	18124	Goat	MS	Oman	Omani_Batina	8	18126	Goat	SNP	Pakistan	Kachan	143	19264	Horse	MS	Austria	Haflinger	171
18989	Cattle	MS	Kyrgystan	Kyrgyz_Native		20	11390	Cattle	SNP	USA	Holstein		192	19415	Chicken	MS	China	Huainan_partridge		14								18124	Goat	MS	Oman	Omani_Jabal_Akhdar	8	18126	Goat	SNP	Pakistan	Kamori	149	19264	Horse	MS	Germany	Hanoverian	150
12919	Cattle	MS	Vietnam	Lang_Son		6	13194	Cattle	SNP	Ethiopia	Horro		5	19642	Chicken	MS	Taiwan	Hua-Tung		5								18124	Goat	MS	Oman	Omani_Musandam	8	18126	Goat	SNP	Uganda	Karamonja	143	19199	Horse	MS	China	Heihe	25
19335	Cattle	MS	France	Limousin		37	19261	Cattle	SNP	Iceland	Icelandic		29	19330	Chicken	MS	Hungary	Hungarian_Speckled_Godollo		8								18124	Goat	MS	Oman	Omani_Omani_Zufari-Dhofar	8	18126	Goat	SNP	Ethiopia	Kefa	140	19199	Horse	MS	China	Hequ	25
19335	Cattle	MS	Ecuador	Loja		34	19261	Cattle	SNP	Ireland	Irish_Moiled		29	19330	Chicken	MS	Hungary	Hungarian_Speckled_Hodmezovasarhely		8								19601	Goat	MS	Pakistan	Pahari	4	18126	Goat	SNP	Ethiopia	Keffa	3	19264	Horse	MS	Scotland	Highland_Pony	29
19335	Cattle	MS	Ecuador	Macabeo		34	18993	Cattle	SNP	Russia	Istoben		38	19330	Chicken	MS	Hungary	Hungarian_White_Godollo		8								18124	Goat	MS	Pakistan	Pakistan_Gwadar	8	18126	Goat	SNP	Uganda	Kigezi	136	19264	Horse	MS	Germany	Holsteiner	135
19649	Cattle	MS	Cuba	Mambi		4	19039	Cattle	SNP	Italy	Italian_Brown		58	19330	Chicken	MS	Hungary	Hungarian_Yellow_Mosonmagyarovar		8								19107	Goat	MS	India	Pashmina	6	18126	Goat	SNP	USA	Kiko	150	19264	Horse	MS	Poland	Hutsul	135
19335	Cattle	MS	Spain	Marismena		34	19039	Cattle	SNP	USA	Italian_Holstein		58	19057	Chicken	MS	England	Indian_Game		23								16043	Goat	MS	Portugal	Preta_de_Montesinho	5	18126	Goat	SNP	Turkey	Kil	137	19264	Horse	MS	Iceland	Icelandic_Horse	172
13438	Cattle	MS	Portugal	Maronesa		17	19039	Cattle	SNP	Italy	Italian_Pinzgauer		27	19281	Chicken	MS	Algeria	Inland_plains		12								19606	Goat	MS	Italy	Red_Mediterranean	6	18126	Goat	SNP	Turkey	Kilis	149	19303	Horse	MS	Ireland	Irish_Cob	42
19651	Cattle	MS	Zimbabwe	Mashona		3	19039	Cattle	SNP	Italy	Italian_Red_Pied		58	19656	Chicken	MS	Egypt	Ismailia_ecotype		9								19110	Goat	MS	Burkina_Faso	Rousse_de_Maradi	4	18126	Goat	SNP	Pakistan	Koh-e-sulmani	143	19264	Horse	MS	Chile	Isla_Pasqua	93
13438	Cattle	MS	Portugal	Mertolenga		17	11637	Cattle	SNP	Japan	Japanese_Black		7	19163	Chicken	MS	Italy	Italy_brown_layer		6								19108	Goat	MS	Switzerland	Saanen	2	18126	Goat	SNP	USA	Lamancha	159	19199	Horse	MS	China	Jianchang	25
19287	Cattle	MS	France	Montbeliard		7	19158	Cattle	SNP	Channel_Islands	Jersey		110	19057	Chicken	MS	England	Ixworth		23								19305	Goat	MS	Chad	Sahelian_Chad	8	18126	Goat	SNP	Mozambique	Landim	143	19199	Horse	MS	China	Jilin	25
13438	Cattle	MS	Spain	Morucha		17	11390	Cattle	SNP	Channel_Islands	Jersey_France		46	19166	Chicken	MS	Japan	Japan_Barred_Plymouth_Rock		11								19305	Goat	MS	Mali	Sahelian_Mali	8	18126	Goat	SNP	Denmark	Landrace_Denmark	143	19199	Horse	MS	China	Jinjiang	25
19335	Cattle	MS	Brazil	Nelore		34	11390	Cattle	SNP	USA	Jersey_USA		46	19166	Chicken	MS	Japan	Japan_New_Hampshire_Japan_Red		11								19110	Goat	MS	Burkina_Faso	Sahelian_Northern	4	18126	Goat	SNP	Finland	Landrace_Finland	143	19199	Horse	MS	China	Kazakh	25
12919	Cattle	MS	Vietnam	Nghe_An		6	18993	Cattle	SNP	Russia	Kalmyk		38	19166	Chicken	MS	Japan	Japan_Red_Cornish		11								19110	Goat	MS	Burkina_Faso	Sahelian_Southern	4	18126	Goat	SNP	Netherlands	Landrace_Netherlands	143	19264	Horse	MS	Ireland	Kerry_Bog_Pony	93
19652	Cattle	MS	South_A	Nguni		8	18993	Cattle	SNP	Russia	Kalmyk_Rostov		38	19166	Chicken	MS	Japan	Japan_Rhode_Island_Japan_Red_A_line		10								19215	Goat	MS	South_Africa	Savanna	1	18126	Goat	SNP	Malawi	Lilongwe	143	19303	Horse	MS	Czech_Republic	Kinsky	42
8012	Cattle	MS	Nigeria	Nigeria_muturu		4	18993	Cattle	SNP	Russia	Kalmyk_Sakha		38	19166	Chicken	MS	Japan	Japan_Rhode_Island_Japan_Red_B_line		10								16043	Goat	MS	Portugal	Serpentina	5	18126	Goat	SNP	Uganda	Local_cross	7	19264	Horse	MS	Kyrgyzstan	Kirgiz	93
19651	Cattle	MS	Zimbabwe	Nkone		3	18993	Cattle	SNP	Kazakhstan	Kazakh_Whiteheaded		38	19166	Chicken	MS	Japan	Japan_White_Cornish		11								16043	Goat	MS	Portugal	Serrana	5	18126	Goat	SNP	Pakistan	Lohri	143	19303	Horse	MS	Czech_Republic	Kladruby	49
7445	Cattle	MS	Finland	North_Finnish		20	19277	Cattle	SNP	Iran	Kermani		10	19166	Chicken	MS	Japan	Japan_White_Leghorn_A_line		9								19125	Goat	MS	China	Shanbei	11	18126	Goat	SNP	Spain	Majorcan	143	19264	Horse	MS	Iraq	Kurdi	93
19335	Cattle	MS	Spain	Pajuna		34	19261	Cattle	SNP	Ireland	Kerry		29	19166	Chicken	MS	Japan	Japan_White_Leghorn_B_line		9								19122	Goat	MS	Japan	Shiba	17	18126	Goat	SNP	Spain	Malaga	143	19162	Horse	MS	France	Landais	37
19335	Cattle	MS	Spain	Palmera		34	18993	Cattle	SNP	Russia	Kholmogory		38	19166	Chicken	MS	Japan	Japan_White_Leghorn_C_line		9								19107	Goat	MS	India	Sirohi	6	18126	Goat	SNP	Italy	Maltese	123	19169	Horse	MS	Latvia	Latvian	16
19335	Cattle	MS	Brazil	Pantaneiro		34	18993	Cattle	SNP	Russia	Kostroma		38	19166	Chicken	MS	Japan	Japan_White_Plymouth_Rock_A_line		9								18124	Goat	MS	Somalia	Somali_Hargeisa	8	18126	Goat	SNP	Italy	Maltese_Italy	20	19199	Horse	MS	China	Lichuan	25
7445	Cattle	MS	Russia	Pechora		20	19277	Cattle	SNP	Iran	Kurdi		10	19166	Chicken	MS	Japan	Japan_White_Plymouth_Rock_B_line		9								19646	Goat	MS	Spain	Spanish	9	18126	Goat	SNP	Italy	Maltese_Sardinia	157	19264	Horse	MS	Austria	Lipitsa	142
12919	Cattle	MS	Vietnam	Phu_Yen		6	11390	Cattle	SNP	Chad	Kuri		46	19166	Chicken	MS	Japan	Japan_White_Plymouth_Rock_C_line		9								19605	Goat	MS	Sri_Lanka	Sri_Lankan_Boer	4	15770	Goat	SNP	Italy	Maltese_Sicily	14	19264	Horse	MS	Spain	Losina	100
19335	Cattle	MS	Ecuador	Puna		34	11390	Cattle	SNP	Benin	Lagune		46	19642	Chicken	MS	Taiwan	Ju-Chi		5								19605	Goat	MS	Sri_Lanka	Sri_Lankan_North_Central	4	18126	Goat	SNP	Tanzania	Malya	143	19199	Horse	MS	China	Luoping	25
1929	Cattle	MS	India	Punganur		3	11390	Cattle	SNP	France	Limousin		135	19637	Chicken	MS	Cote_d'Ivoire	Lacs_CIV-Lac		19								19605	Goat	MS	Sri_Lanka	Sri_Lankan_Southern	4	18126	Goat	SNP	Mozambique	Manica	143	19264	Horse	MS	Portugal	Lusitano	136
13438	Cattle	MS	Spain	Pyrenean		17	11390	Cattle	SNP	Madagascar	Madagascar_Zebu		46	19637	Chicken	MS	Cote_d'Ivoire	Lagunes_CIV-Lag		27								19122	Goat	MS	Mongolia	Sumber	18	18126	Goat	SNP	Tanzania	Masai	143	19264	Horse	MS	Spain	Majorcan	100
12398	Cattle	MS	Ethiopia	Raya		6	19261	Cattle	SNP	France	Maine_Anjou		75	19415	Chicken	MS	China	Langshan		14								19603	Goat	MS	China	Taihang	8	18126	Goat	SNP	Zimbabwe	Mashona	143	19264	Horse	MS	Brazil	Mangalarga	99
18989	Cattle	MS	Russia	Red_Gorbatov		14	11390	Cattle	SNP	France	Maraichin		75	19416	Chicken	MS	South_Africa	Lebowa-Venda		5								19122	Goat	MS	Taiwan	Taiwan_East	17	18126	Goat	SNP	Zimbabwe	Matabele	143	19264	Horse	MS	Brazil	Mangalarga_Marchador	99
7445	Cattle	MS	Ukraine	Red_Steppe		20	18783	Cattle	SNP	Italy	Marchigiana		31	19057	Chicken	MS	England	Leghorn		23								19122	Goat	MS	Taiwan	Taiwan_West	17	18126	Goat	SNP	Mali	Maure	143	19264	Horse	MS	Spain	Marismena	93
13438	Cattle	MS	Spain	Retinta		51	18783	Cattle	SNP	Italy	Maremmana		31	19057	Chicken	MS	England	Light_Sussex		23								19601	Goat	MS	Pakistan	Teddy	4	18126	Goat	SNP	Madagascar	Menabe	143	15788	Horse	MS	Germany	Mecklenburg	10
18988	Cattle	MS	Romania	Romanian_Brown		4	19277	Cattle	SNP	Iran	Mazandarani		10	19057	Chicken	MS	England	Lincolnshire_Buff		23								19125	Goat	MS	Iran	Turki	11	18126	Goat	SNP	Morocco	Moroccan	110	19162	Horse	MS	France	Merens_Pony	79
18988	Cattle	MS	Romania	Romanian_Grey		4	19409	Cattle	SNP	Netherlands	Meuse-Rhine-Yssel		20	19637	Chicken	MS	Benin	Littoral_BEN-Lit		27								19611	Goat	MS	Mongolia	Ulgiin_Ulaan	23	18126	Goat	SNP	Morocco	Moroccan_Black	178	19169	Horse	MS	Russia	Mezen	16
18988	Cattle	MS	Romania	Romanian_Holstein-Friesian		4	18783	Cattle	SNP	Italy	Modenese		31	19248	Chicken	MS	Italy	Livornese_Bianca		15								19611	Goat	MS	Russia	Uurguy	6	19205	Goat	SNP	Morocco	Morocco	14	19303	Horse	MS	USA	Mini_Appaloosa	42
18988	Cattle	MS	Romania	Romanian_Simmental		4	18783	Cattle	SNP	Italy	Modicana		31	19415	Chicken	MS	China	Luyuan		14								19609	Goat	MS	Myanmar	Waithar_Li	2	18126	Goat	SNP	Brazil	Moxoto	159	19303	Horse	MS	USA	Miniature_Horse	42
19653	Cattle	MS	Colombia	Romosinuano		6	19039	Cattle	SNP	Italy	Montana		58	19248	Chicken	MS	Malta	Maltese_Black		15								19305	Goat	MS	Burkina_Faso	West_African_Dwarf_Burkina	8	18126	Goat	SNP	Uganda	Mubende	143	19264	Horse	MS	Spain	Minorcan	100
7445	Cattle	MS	Russia	Russian_Black_Pied		20	11390	Cattle	SNP	France	Montbeliard		123	19057	Chicken	MS	England	Maran		23								19110	Goat	MS	Burkina_Faso	West_African_Dwarf_Eastern_Djallonké	4	18126	Goat	SNP	Spain	Murcia-Granada	143	19199	Horse	MS	China	Mongolia_A	25
13438	Cattle	MS	France	Salers		26	1251	Cattle	SNP	Spain	Morucha		6	19057	Chicken	MS	England	Marsh_Daisy		23								19305	Goat	MS	Ghana	West_African_Dwarf_Ghana	8	18126	Goat	SNP	Uganda	Nganda	143	19303	Horse	MS	Czech_Republic	Moravian_Warmblood	42
19653	Cattle	MS	Colombia	San_Martinero		6	19039	Cattle	SNP	Germany	Murnau-Werdenfels		27	19637	Chicken	MS	Morocco	Meknes_MAR-Mek		16								19305	Goat	MS	Guinea	West_African_Dwarf_Guinea	8	18126	Goat	SNP	Italy	Nicastrese	157	19264	Horse	MS	USA	Morgan	93
19335	Cattle	MS	Ecuador	Santa_Elena		34	11390	Cattle	SNP	Burkina_Faso	NDama_1		46	19248	Chicken	MS	Italy	Modenese		15								19305	Goat	MS	Mauritania	West_African_Dwarf_Mauritania	8	18126	Goat	SNP	Morocco	Nord	143	19264	Horse	MS	Morocco	Moroccan_Barb	93
13438	Cattle	MS	Spain	Sayaguesa		17	11390	Cattle	SNP	Burkina_Faso	NDama_2		46	19637	Chicken	MS	Benin	Mono_BEN-Mon		27								19305	Goat	MS	Senegal	West_African_Dwarf_Senegal	8	19305	Goat	SNP	Norway	Norwegian_coastal_goat_Selje	2	19303	Horse	MS	Italy	Murgese	42
7445	Cattle	MS	Serbia	Serbian_Steppe		20	11390	Cattle	SNP	Guinea	NDama_3		46	17999	Chicken	MS	Oman	Musandam		5								19305	Goat	MS	Togo	West_African_Dwarf_Togo	8	19305	Goat	SNP	Norway	Norwegian_coastal_goat_Skorpa	2	13437	Horse	MS	Spain	Navarre_Pony	7
19649	Cattle	MS	Cuba	Siboney		4	19158	Cattle	SNP	Guinea	NDama_ND1		16	19637	Chicken	MS	Cote_d'Ivoire	N’Zi-Comoé_CIV-NCo		27								19110	Goat	MS	Burkina_Faso	West_African_Dwarf_Western_Djallonké	4	19305	Goat	SNP	Norway	Norwegian_Milk_Goat	2	19264	Horse	MS	England	New_Forest_Pony	130
19652	Cattle	MS	Switzerland	Simmental		8	19158	Cattle	SNP	Guinea	NDama_ND2		16	19642	Chicken	MS	Japan	Nagoya		5								19125	Goat	MS	Inner_Mongolia	Wuzhumuqin	11	18126	Goat	SNP	Tanzania	Norwegian_Tanzania	143	19264	Horse	MS	Nigeria	Nigerian	93
19335	Cattle	MS	Brazil	Sindi		34	19158	Cattle	SNP	Guinea	NDama_NDA		16	19414	Chicken	MS	East_Asia	Naked_Neck		7								19125	Goat	MS	China	Xinjiang	11	18126	Goat	SNP	Malawi	Nsanje	143	19169	Horse	MS	Norway	Nord	16
13438	Cattle	MS	Spain	Spanish_Brown		17	19277	Cattle	SNP	Iran	Nejdi		10	19280	Chicken	MS	China	Nanchuan		4								19122	Goat	MS	Mongolia	Zalaajinst_White	17	18126	Goat	SNP	Argentina	Nubian_Argentina	143	19264	Horse	MS	Austria	Noric	135
7445	Cattle	MS	Russia	Suksun		19	11390	Cattle	SNP	Brazil	Nelore		69	19416	Chicken	MS	South_Africa	New_Hampshire		5								19611	Goat	MS	Mongolia	Zavkhan_Buural	23	18126	Goat	SNP	Egypt	Nubian_Egypt	143	15788	Horse	MS	Austria	Noric_Carinthia	10
18989	Cattle	MS	Russia	Tagil		17	16089	Cattle	SNP	South_Africa	Nguni		5	19434	Chicken	MS	India	Nondescript		7								19603	Goat	MS	China	Zhongwei	8	18126	Goat	SNP	Egypt	Oasis	143	15788	Horse	MS	Austria	Noric_Salzburg	10
19335	Cattle	MS	USA	Texas_Longhorn		34	11390	Cattle	SNP	France	Normande		75	19057	Chicken	MS	England	Norfolk_Grey		23														18126	Goat	SNP	Ireland	Old_Irish_Goat	143	19303	Horse	MS	Germany	Oldenburg	42
12919	Cattle	MS	Vietnam	Thanh-Hoa		6	19261	Cattle	SNP	Finland	North_Finnish		67	17999	Chicken	MS	Oman	North_Hajar		5														18126	Goat	SNP	Italy	Orobica	157	19303	Horse	MS	USA	Paint	42
8012	Cattle	MS	Togo	Togo_muturu		4	18750	Cattle	SNP	Norway	Norwegian_Red		109	19637	Chicken	MS	Ghana	Northern_GHA-Nor		12														18126	Goat	SNP	Mozambique	Pafuri	143	19264	Horse	MS	Pakistan	Pakistani_Horse	93
19335	Cattle	MS	Latin_America	Tropical_Dairy_Criollo		34	19039	Cattle	SNP	Germany	Original_German_Brown		27	19057	Chicken	MS	England	Old_English_Pheasant_Fowl		23														18126	Goat	SNP	Pakistan	Pahari	143	19264	Horse	MS	Brazil	Pantaneiro	93
13438	Cattle	MS	Spain	Tudanca		17	19039	Cattle	SNP	Italy	Original_Italian_Brown		27	19331	Chicken	MS	Russia	Orlov		7														18126	Goat	SNP	Spain	Palmera	143	19264	Horse	MS	Colombia	Paso_Fino_Colombia	93
19652	Cattle	MS	South_A	Tuli		11	19039	Cattle	SNP	Switzerland	Original_Swiss_Brown		27	19637	Chicken	MS	Benin	Ouémé_BEN-Oué		27														18126	Goat	SNP	Tanzania	Pare_White	143	19264	Horse	MS	Puerto_Rico	Paso_Fino_Puerto_Rico	93
19230	Cattle	MS	Turkey	Turkish_Grey_Steppe		3	11390	Cattle	SNP	Morocco	Oulmes-Zaers_Blond		62	19637	Chicken	MS	Cameroon	Ouest/Nord-Ouest_CAM-ONO		21														18126	Goat	SNP	Pakistan	Pateri	149	19264	Horse	MS	France	Percheron	130
12919	Cattle	MS	Vietnam	U_Dau_Riu		6	19277	Cattle	SNP	Iran	Pars		10	19416	Chicken	MS	Namibia	Ovambo		5														18126	Goat	SNP	France	Poitou	150	19264	Horse	MS	Iran	Persian_Arab	93
7445	Cattle	MS	Ukraine	Ukrainian_Grey		37	19039	Cattle	SNP	Italy	Pezzata_Rossa_dOropa		58	19331	Chicken	MS	Italy	Padova		7														18126	Goat	SNP	Pakistan	Pothohari	143	19264	Horse	MS	Peru	Peruvian_Paso	93
7445	Cattle	MS	Ukraine	Ukrainian_Whiteheaded		20	11390	Cattle	SNP	Italy	Piedmontese		91	19163	Chicken	MS	Italy	Padovana		6														18126	Goat	SNP	France	Provencal	150	19264	Horse	MS	Greece	Pindos_Pony	93
19335	Cattle	MS	Uruguay	Uruguayan_Criollo		34	19039	Cattle	SNP	Austria	Pinzgauer		96	19163	Chicken	MS	Italy	Pépoi		6														18126	Goat	SNP	France	Pyrenean	150	19162	Horse	MS	France	Poitou	37
1929	Cattle	MS	India	Vatakara		3	18783	Cattle	SNP	Italy	Pisana		31	19248	Chicken	MS	Spain	Pita_Pinta_Asturiana		15														18126	Goat	SNP	Australia	Rangeland	143	19264	Horse	MS	Poland	Polish_Primitive_Horse	93
11974	Cattle	MS	France	Villard_de_Lans		1	18783	Cattle	SNP	Italy	Pontremolese		31	19163	Chicken	MS	Italy	Polverara		6														18126	Goat	SNP	Spain	Rasquera_White	143	19264	Horse	MS	Croatia	Posavina	103
7445	Cattle	MS	Finland	West_Finnish		20	19039	Cattle	SNP	Austria	Pustertaler		58	19416	Chicken	MS	South_Africa	Potchefstroom_Koekoek		5														18126	Goat	SNP	Italy	Red_Mediterranean	143	19264	Horse	MS	Spain	Pottok	137
18989	Cattle	MS	Russia	Yakut		37	1251	Cattle	SNP	Spain	Pyrenean		6	19642	Chicken	MS	Taiwan	Quemoy		5														18126	Goat	SNP	Nigeria	Red_Sokoto	143	19162	Horse	MS	Poland	Przewalski_horse	37
18989	Cattle	MS	Russia	Yaroslavl		37	1251	Cattle	SNP	Spain	Pyrenean_Brown		6	19415	Chicken	MS	RJF	Red_Jungle_Fowl		18														18126	Goat	SNP	Argentina	Saanen_Argentina	143	19162	Horse	MS	France	Pur_Sang_(Thoroughbred)	37
13438	Cattle	MS	Portugal	Mirandesa		17	19409	Cattle	SNP	Denmark	RDM-1970		20	19057	Chicken	MS	England	Rhode_Island_Red		39														19205	Goat	SNP	Argentina	Saanen_Costa_Rica	16	19162	Horse	MS	Spain	Pura_Raza_Espanola	37
19649	Cattle	MS	Cuba	Taino		4	11390	Cattle	SNP	Scotland	Red_Angus		46	19163	Chicken	MS	Italy	Robusta_Lionata		6														18126	Goat	SNP	France	Saanen_France	143	19264	Horse	MS	USA	Quarter_Horse	135
							11390	Cattle	SNP	Chad	Red_Bororo		46	19163	Chicken	MS	Italy	Robusta_Maculata		6														18126	Goat	SNP	Italy	Saanen_Italy	157	19264	Horse	MS	Spain	Retuertas	93
							19409	Cattle	SNP	USA	Red_Holstein		20	19248	Chicken	MS	Italy	Romagnola		15														18126	Goat	SNP	Switzerland	Saanen_Switzerland	143	15788	Horse	MS	Germany	Rhineland_Heavy_Draught	10
							18993	Cattle	SNP	Russia	Red_Steppe		38	19654	Chicken	MS	China	Ruoqiang		7														18126	Goat	SNP	Tanzania	Saanen_Tanzania	143	19199	Horse	MS	China	Sanhe	25
							18783	Cattle	SNP	Italy	Reggiana		31	19057	Chicken	MS	England	Scots_Dumpy		23														18126	Goat	SNP	Burkina_Faso	Sahelian	143	15788	Horse	MS	Germany	Saxony-Thuringian_Coldblood	10
							19039	Cattle	SNP	Italy	Rendena		58	19057	Chicken	MS	England	Scots_Grey		23														18126	Goat	SNP	Nigeria	Sahelian_Nigeria	143	15788	Horse	MS	Germany	Schleswig_Coldblood	10
							1251	Cattle	SNP	Spain	Retinta		6	19642	Chicken	MS	Hong_Kong	Shek-Ki		5														18126	Goat	SNP	Mali	Sahelian_Peulh	143	19264	Horse	MS	France	Selle_Francais	177
							19261	Cattle	SNP	Sweden	Ringamala		29	19057	Chicken	MS	England	Silkie		23														18126	Goat	SNP	Egypt	Saidi	143	19162	Horse	MS	France	Selle_Français_97	33
							11390	Cattle	SNP	Italy	Romagnola		91	19656	Chicken	MS	Egypt	Sinai		10														18126	Goat	SNP	Italy	Sardinian	157	19162	Horse	MS	France	Selle_Français_98	33
							18993	Cattle	SNP	Russia	Russian_Black_Pied		38	19248	Chicken	MS	Serbia	Somborska_Crested		15														18126	Goat	SNP	Uganda	Sebei	143	19199	Horse	MS	China	Sengseng	25
							18993	Cattle	SNP	Russia	Russian_Red-and-White		38	19281	Chicken	MS	AVIANDIV	Spadiceus_jungle_fowl		12														18126	Goat	SNP	Kenya	Small_East_African	143	19264	Horse	MS	Hungary	Shagya_Arab	135
							11390	Cattle	SNP	France	Salers		52	19057	Chicken	MS	England	Spanish		23														18126	Goat	SNP	Madagascar	Sofia	143	19264	Horse	MS	Scotland	Shetland_Pony	172
							11390	Cattle	SNP	USA	Santa_Gertrudis		46	19637	Chicken	MS	Cameroon	Sud_CAM-Sud		27														18126	Goat	SNP	Tanzania	Sonjo	143	19264	Horse	MS	England	Shire	93
							19277	Cattle	SNP	Iran	Sarabi		10	19637	Chicken	MS	Cote_d'Ivoire	Sud-Comoé_CIV-SCo		23														18126	Goat	SNP	Mali	Soudanaise	143	19303	Horse	MS	Poland	Silesian_Noric	42
							18783	Cattle	SNP	Italy	Sardinian		31	19248	Chicken	MS	Spain	Sureña		15														18126	Goat	SNP	USA	Spanish	143	19264	Horse	MS	Greece	Skyros_Pony	93
							18783	Cattle	SNP	Italy	Sardinian_Brown		31	19057	Chicken	MS	England	Sussex		23														19205	Goat	SNP	USA	Spanish_USA	16	19303	Horse	MS	Slovakia	Slovakian_Warmblood	42
							18783	Cattle	SNP	Italy	Sardo-Modicana		31	19248	Chicken	MS	Serbia	Svrljig_Hen		15														18126	Goat	SNP	Madagascar	Sud_Ouest	143	19300	Horse	MS	Poland	Sokolka	1
							11390	Cattle	SNP	Ethiopia	Sheko		46	19656	Chicken	MS	Saudi_Arabia	Taif_ecotype		9														18126	Goat	SNP	Switzerland	Swiss_Alpine	140	19264	Horse	MS	Portugal	Sorraia	93
							18750	Cattle	SNP	England	Shorthorn		63	19415	Chicken	MS	China	Taihe_Silkie		14														18126	Goat	SNP	Pakistan	Tapri	149	15788	Horse	MS	Germany	South_German_Coldblood	10
							18783	Cattle	SNP	Italy	Sicilian_Rossa_Siciliana		31	19654	Chicken	MS	China	Tashkuerghan		7														18126	Goat	SNP	Mali	Targui	143	19264	Horse	MS	Spain	Spanish_Pure_Bred_A	93
							18750	Cattle	SNP	Austria	Simmental		69	19415	Chicken	MS	China	Tibetan		14														18126	Goat	SNP	Pakistan	Teddy	143	19264	Horse	MS	Spain	Spanish_Pure_Bred_Bre	93
							19277	Cattle	SNP	Iran	Sistani		10	19330	Chicken	MS	Hungary	Transylvanian_Naked_Neck_Black_Godollo		8														18126	Goat	SNP	Italy	Teramo	157	19303	Horse	MS	USA	Standardbred	58
							18750	Cattle	SNP	Slovakia	Slovakian_Pinzgau		14	19330	Chicken	MS	Hungary	Transylvanian_Naked_Neck_Speckled_Godollo		8														18126	Goat	SNP	Pakistan	Thari	143	19264	Horse	MS	England	Suffolk_Horse	93
							11390	Cattle	SNP	Togo	Somba		46	19330	Chicken	MS	Hungary	Transylvanian_Naked_Neck_Speckled_Hodmezovasarhely		8														18126	Goat	SNP	Malawi	Thyolo	143	19300	Horse	MS	Poland	Sztum	1
							19261	Cattle	SNP	Sweden	Swedish_Mountain		29	19330	Chicken	MS	Hungary	Transylvanian_Naked_Neck_White_Godollo		8														18126	Goat	SNP	Tanzania	Toggenburg	143	19264	Horse	MS	USA	Tennessee_Walker	93
							19261	Cattle	SNP	Sweden	Swedish_Red		29	19637	Chicken	MS	Ghana	Upper-East_GHA-UEa		12														18126	Goat	SNP	Tunisia	Tunisian	143	19264	Horse	MS	England	Thoroughbred	148
							18993	Cattle	SNP	Switzerland	Swiss_Brown		38	19637	Chicken	MS	Ghana	Upper-West_GHA-UWe		12														18126	Goat	SNP	Uganda	Uganda_local_cross	136	19199	Horse	MS	China	Tibet_grassland	25
							18993	Cattle	SNP	Russia	Tagil		38	19248	Chicken	MS	Italy	Valdarnese_Bianca		15														18126	Goat	SNP	Italy	Valdostana	157	19199	Horse	MS	China	Tibet_Valley	25
							19277	Cattle	SNP	Iran	Taleshi		10	19434	Chicken	MS	Vencobb	Vencobb		7														18126	Goat	SNP	Italy	Valpassiria	157	19169	Horse	MS	Estonia	Tori	16
							11390	Cattle	SNP	France	Tarine		73	19415	Chicken	MS	China	Wannan_Three-yellow		14														18126	Goat	SNP	Cameroon	West_African_Dwarf	143	19162	Horse	MS	France	Trait_du_Nord	37
							19158	Cattle	SNP	Morocco	Tidili		16	19637	Chicken	MS	Ghana	Western_GHA-Wes		12														18126	Goat	SNP	Burkina_Faso	West_African_Dwarf-Djallonke	140	19169	Horse	MS	Germany	Trakehner	151
							19039	Cattle	SNP	Italy	Tyrol_Grey		41	19637	Chicken	MS	Commercial	White_egg_layer-A_WEL-A		16														18126	Goat	SNP	Mali	West_African_Dwarf-Naine	143	19264	Horse	MS	Tunisia	Tunisian	93
							18993	Cattle	SNP	Ukraine	Ukrainian_Grey		38	19656	Chicken	MS	Commercial	White_Leghorn		13														19643	Goat	SNP	Pakistan	White_Tapri	6	19264	Horse	MS	Turkmenistan	Turkoman	93
							18993	Cattle	SNP	Ukraine	Ukrainian_Whiteheaded		38	19434	Chicken	MS	Commercial	White_Leghorn-IWD		7														18126	Goat	SNP	Ethiopia	Woyito_Guji	143	19264	Horse	MS	Georgia	Tushin	93
							18993	Cattle	SNP	Ukraine	UkrainianGray_Russia		38	19434	Chicken	MS	Commercial	White_Leghorn-IWF		7																				19264	Horse	MS	Venezuela	Venezuelan_Criollo	93
							11390	Cattle	SNP	France	Vosgienne		73	19415	Chicken	MS	China	Xianju		14																				19303	Horse	MS	Wales	Welsh_Partbred	42
							18993	Cattle	SNP	Japan	Wagyu		38	19415	Chicken	MS	China	Xiaoshan		14																				19264	Horse	MS	Wales	Welsh_Pony	93
							19261	Cattle	SNP	Finland	West_Finnish		67	19280	Chicken	MS	China	Xiushan_native		4																				19303	Horse	MS	Wales	Welsh_Pony_Cob_type	42
							11390	Cattle	SNP	Benin	White_Fulani		46	19280	Chicken	MS	China	Zengfu_native		4																				19199	Horse	MS	China	Wenshan	25
							18993	Cattle	SNP	Russia	Yakut		76					AVIANDIV_white_egg_layer_A		7																				19264	Horse	MS	Poland	Wielkopolski	93
							18993	Cattle	SNP	Russia	Yaroslavl		76					Norfa		1																				19199	Horse	MS	China	Wuzhumuxin	25
							18993	Cattle	SNP	Russia	Yurino		38																											19199	Horse	MS	China	Xinihe	25
																																								19169	Horse	MS	Russia	Yakut	109
																																									Horse	MS	Croatia	Croatian	10
																																									Horse	MS	Mongolia	Mongolian	109
																																									Horse	MS		Yanqi	109
																																									Horse	MS		Yili	25
																																									Horse	MS		Yushu	25
						143							184							183							78						124						176						190
[truncated: 27 more columns]

## Sheet: 01-Readme
This file reports, for each breed, the numbers of breed pairs of which the breed is a member, in the columns headed "pair membership"
Columns headed "Study" give the reference number, specific to this study, for one of the publications from which the data were extracted.
In some cases the data came from more than one publication but it has not been possible to generate a complete list.
Reference to Table 1 in the paper will enable the full references to be located
