# Supplementary material for: Genetic Differentiation among Livestock Breeds—Values for Fst
Source: Animals (Basel). 2022 Apr 26;12(9):1115. doi: 10.3390/ani12091115 (PMC9103131; doi:10.3390/ani12091115)
Supplement: Supplementary file 1 [file animals-12-01115-s001.zip › Animals April 2022 Supplementary Information File S2 Full dataset.xlsx]

## Sheet: 02-full dataset
Serial	Study	Species	Method	Country1	Breed1	Fst	Country2	Breed2	Geography	Globalcomp
addSep21	RM19652	Cattle	MS	Scotland	Aberdeen_Angus	0.229	South_Africa	Afrikaner	6-Remote	Global
22912	RM12398	Cattle	MS	Ethiopia	Abergelle	0.0043	Ethiopia	Afar	1-Same	Nonglobal
22909	RM12398	Cattle	MS	Ethiopia	Abergelle	0.0034	Ethiopia	Arado	1-Same	Nonglobal
22924	RM12398	Cattle	MS	Ethiopia	Abergelle	0.0273	Ethiopia	Begait	1-Same	Nonglobal
22911	RM12398	Cattle	MS	Ethiopia	Abergelle	0.0038	Ethiopia	Fogera	1-Same	Nonglobal
22916	RM12398	Cattle	MS	Ethiopia	Abergelle	0.009	Ethiopia	Irob	1-Same	Nonglobal
22907	RM12398	Cattle	MS	Ethiopia	Abergelle	0.0018	Ethiopia	Raya	1-Same	Nonglobal
22456	RM11974	Cattle	MS	France	Abondance	0.112	USA	Holstein	1-Same	Global
22918	RM12398	Cattle	MS	Ethiopia	Afar	0.0098	Ethiopia	Arado	1-Same	Nonglobal
22926	RM12398	Cattle	MS	Ethiopia	Afar	0.0281	Ethiopia	Begait	1-Same	Nonglobal
22908	RM12398	Cattle	MS	Ethiopia	Afar	0.0029	Ethiopia	Fogera	1-Same	Nonglobal
22921	RM12398	Cattle	MS	Ethiopia	Afar	0.0137	Ethiopia	Irob	1-Same	Nonglobal
22906	RM12398	Cattle	MS	Ethiopia	Afar	0.0009	Ethiopia	Raya	1-Same	Nonglobal
20511	RM18989	Cattle	MS	Kyrgystan	Ala-Tau	0.025	Russia	Altai	4-Nbut1	Nonglobal
20418	RM18989	Cattle	MS	Kyrgystan	Ala-Tau	0.0198	Kyrgystan	Aulie-Ata	1-Same	Nonglobal
20544	RM18989	Cattle	MS	Kyrgystan	Ala-Tau	0.0276	USA	Brown_Swiss	6-Remote	Global
20546	RM18989	Cattle	MS	Kyrgystan	Ala-Tau	0.0235	USA	Holstein	6-Remote	Global
20518	RM18989	Cattle	MS	Kyrgystan	Ala-Tau	0.0163	Russia	Kalmyk	4-Nbut1	Nonglobal
20498	RM18989	Cattle	MS	Kyrgystan	Ala-Tau	0.0398	Russia	Kholmogory	4-Nbut1	Nonglobal
20512	RM18989	Cattle	MS	Kyrgystan	Ala-Tau	0.0244	Russia	Kostroma	4-Nbut1	Nonglobal
20506	RM18989	Cattle	MS	Kyrgystan	Ala-Tau	0.0283	Russia	Red_Gorbatov	4-Nbut1	Nonglobal
20516	RM18989	Cattle	MS	Kyrgystan	Ala-Tau	0.0193	Russia	Tagil	4-Nbut1	Nonglobal
20488	RM18989	Cattle	MS	Kyrgystan	Ala-Tau	0.071	Ukraine	Ukrainian_Grey	6-Remote	Nonglobal
20494	RM18989	Cattle	MS	Kyrgystan	Ala-Tau	0.0508	Russia	Yaroslavl	4-Nbut1	Nonglobal
20253	RM13438	Cattle	MS	Portugal	Alentejana	0.0659	Spain	Alistana-Sanabresa	2-Land-adj	Nonglobal
20245	RM13438	Cattle	MS	Portugal	Alentejana	0.0465	Spain	Asturiana_de_las_Montanas	2-Land-adj	Nonglobal
20246	RM13438	Cattle	MS	Portugal	Alentejana	0.0481	Spain	Asturiana_de_los_Valles	2-Land-adj	Nonglobal
20264	RM13438	Cattle	MS	Portugal	Alentejana	0.1053	Spain	Sayaguesa	2-Land-adj	Nonglobal
20262	RM13438	Cattle	MS	Portugal	Alentejana	0.0909	Spain	Tudanca	2-Land-adj	Nonglobal
20560	RM18989	Cattle	MS	Russia	Altai	0.0426	USA	Brown_Swiss	6-Remote	Global
20565	RM18989	Cattle	MS	Russia	Altai	0.0268	USA	Holstein	6-Remote	Global
20444	RM18989	Cattle	MS	Russia	Altai	0.0522	Russia	Kholmogory	1-Same	Nonglobal
20445	RM18989	Cattle	MS	Russia	Altai	0.0489	Russia	Kostroma	1-Same	Nonglobal
20450	RM18989	Cattle	MS	Russia	Altai	0.0372	Russia	Red_Gorbatov	1-Same	Nonglobal
20452	RM18989	Cattle	MS	Russia	Altai	0.0359	Russia	Tagil	1-Same	Nonglobal
20433	RM18989	Cattle	MS	Russia	Altai	0.0836	Ukraine	Ukrainian_Grey	2-Land-adj	Nonglobal
20441	RM18989	Cattle	MS	Russia	Altai	0.0588	Russia	Yaroslavl	1-Same	Nonglobal
22466	RM19230	Cattle	MS	Turkey	Anatolian_Black	0.032	Turkey	Eastern_Anatolian_Red	1-Same	Nonglobal
22465	RM19230	Cattle	MS	Turkey	Anatolian_Black	0.03	Turkey	Turkish_Grey_Steppe	1-Same	Nonglobal
23584	RM19335	Cattle	MS	Spain	Andalusian_Black	0.106277	Argentina	Argentine_Criollo	6-Remote	Nonglobal
23719	RM19335	Cattle	MS	Spain	Andalusian_Black	0.0512711	Spain	Avilena-Black_Iberian	1-Same	Nonglobal
23727	RM19335	Cattle	MS	Spain	Andalusian_Black	0.0397705	Spain	Berrenda_en_Colorado	1-Same	Nonglobal
23611	RM19335	Cattle	MS	Spain	Andalusian_Black	0.0898063	Colombia	Blanco_Orejinegro	6-Remote	Nonglobal
23597	RM19335	Cattle	MS	Spain	Andalusian_Black	0.0876289	Brazil	Caracu	6-Remote	Nonglobal
23691	RM19335	Cattle	MS	Spain	Andalusian_Black	0.0865418	Paraguay	Criolla_Pilcomayo	6-Remote	Nonglobal
23712	RM19335	Cattle	MS	Spain	Andalusian_Black	0.0682267	Spain	Galician_Blond	1-Same	Nonglobal
23682	RM19335	Cattle	MS	Spain	Andalusian_Black	0.0650268	Panama	Guaymi	6-Remote	Nonglobal
23617	RM19335	Cattle	MS	Spain	Andalusian_Black	0.0533757	Colombia	Harton	6-Remote	Nonglobal
23642	RM19335	Cattle	MS	Spain	Andalusian_Black	0.0996589	Ecuador	Jaspeado_Manabita	6-Remote	Nonglobal
23657	RM19335	Cattle	MS	Spain	Andalusian_Black	0.0703653	Ecuador	Loja	6-Remote	Nonglobal
23640	RM19335	Cattle	MS	Spain	Andalusian_Black	0.104066	Ecuador	Macabeo	6-Remote	Nonglobal
23704	RM19335	Cattle	MS	Spain	Andalusian_Black	0.147976	Spain	Marismena	1-Same	Nonglobal
23723	RM19335	Cattle	MS	Spain	Andalusian_Black	0.0460279	Spain	Pajuna	1-Same	Nonglobal
23598	RM19335	Cattle	MS	Spain	Andalusian_Black	0.0876289	Brazil	Pantaneiro	6-Remote	Nonglobal
23635	RM19335	Cattle	MS	Spain	Andalusian_Black	0.115162	Ecuador	Puna	6-Remote	Nonglobal
23713	RM19335	Cattle	MS	Spain	Andalusian_Black	0.0660924	Spain	Retinta	1-Same	Nonglobal
23633	RM19335	Cattle	MS	Spain	Andalusian_Black	0.120752	Ecuador	Santa_Elena	6-Remote	Nonglobal
23744	RM19335	Cattle	MS	Spain	Andalusian_Black	0.0735812	USA	Texas_Longhorn	6-Remote	Nonglobal
23671	RM19335	Cattle	MS	Spain	Andalusian_Black	0.0985597	Costa_Rica	Tropical_Dairy_Criollo	6-Remote	Nonglobal
23735	RM19335	Cattle	MS	Spain	Andalusian_Black	0.136553	Uruguay	Uruguayan_Criollo	6-Remote	Nonglobal
22920	RM12398	Cattle	MS	Ethiopia	Arado	0.0134	Ethiopia	Begait	1-Same	Nonglobal
22915	RM12398	Cattle	MS	Ethiopia	Arado	0.0079	Ethiopia	Fogera	1-Same	Nonglobal
22910	RM12398	Cattle	MS	Ethiopia	Arado	0.0035	Ethiopia	Irob	1-Same	Nonglobal
22914	RM12398	Cattle	MS	Ethiopia	Arado	0.0059	Ethiopia	Raya	1-Same	Nonglobal
23256	RM19335	Cattle	MS	Argentina	Argentine_Criollo	0.105171	Colombia	Blanco_Orejinegro	4-Nbut1	Nonglobal
23254	RM19335	Cattle	MS	Argentina	Argentine_Criollo	0.0996589	Brazil	Caracu	2-Land-adj	Nonglobal
23265	RM19335	Cattle	MS	Argentina	Argentine_Criollo	0.0692955	Paraguay	Criolla_Pilcomayo	6-Remote	Nonglobal
23264	RM19335	Cattle	MS	Argentina	Argentine_Criollo	0.112934	Panama	Guaymi	6-Remote	Nonglobal
23257	RM19335	Cattle	MS	Argentina	Argentine_Criollo	0.0974617	Colombia	Harton	4-Nbut1	Nonglobal
23258	RM19335	Cattle	MS	Argentina	Argentine_Criollo	0.122996	Ecuador	Jaspeado_Manabita	6-Remote	Nonglobal
23261	RM19335	Cattle	MS	Argentina	Argentine_Criollo	0.110711	Ecuador	Loja	6-Remote	Nonglobal
23260	RM19335	Cattle	MS	Argentina	Argentine_Criollo	0.118513	Ecuador	Macabeo	6-Remote	Nonglobal
23255	RM19335	Cattle	MS	Argentina	Argentine_Criollo	0.0996589	Brazil	Pantaneiro	2-Land-adj	Nonglobal
23262	RM19335	Cattle	MS	Argentina	Argentine_Criollo	0.107383	Ecuador	Puna	6-Remote	Nonglobal
23259	RM19335	Cattle	MS	Argentina	Argentine_Criollo	0.121873	Ecuador	Santa_Elena	6-Remote	Nonglobal
23267	RM19335	Cattle	MS	Argentina	Argentine_Criollo	0.0908967	USA	Texas_Longhorn	6-Remote	Nonglobal
23263	RM19335	Cattle	MS	Argentina	Argentine_Criollo	0.141108	Costa_Rica	Tropical_Dairy_Criollo	6-Remote	Nonglobal
23266	RM19335	Cattle	MS	Argentina	Argentine_Criollo	0.107383	Uruguay	Uruguayan_Criollo	2-Land-adj	Nonglobal
20348	RM13438	Cattle	MS	Spain	Asturiana_de_las_Montanas	0.0502	Spain	Alistana-Sanabresa	1-Same	Nonglobal
20351	RM13438	Cattle	MS	Spain	Asturiana_de_los_Valles	0.0546	Spain	Alistana-Sanabresa	1-Same	Nonglobal
20335	RM13438	Cattle	MS	Spain	Asturiana_de_los_Valles	0.0321	Spain	Asturiana_de_las_Montanas	1-Same	Nonglobal
20314	RM13438	Cattle	MS	France	Aubrac	0.093	Portugal	Alentejana	4-Nbut1	Nonglobal
20239	RM13438	Cattle	MS	France	Aubrac	0.0957	Spain	Alistana-Sanabresa	2-Land-adj	Nonglobal
20231	RM13438	Cattle	MS	France	Aubrac	0.0673	Spain	Asturiana_de_las_Montanas	2-Land-adj	Nonglobal
20232	RM13438	Cattle	MS	France	Aubrac	0.0726	Spain	Asturiana_de_los_Valles	2-Land-adj	Nonglobal
20317	RM13438	Cattle	MS	France	Aubrac	0.0984	Portugal	Barrosa	4-Nbut1	Nonglobal
23215	RM19287	Cattle	MS	France	Aubrac	0.061	France	Breton_Black_Pied	1-Same	Nonglobal
23225	RM19287	Cattle	MS	France	Aubrac	0.075	France	Charolais	1-Same	Global
23232	RM19287	Cattle	MS	France	Aubrac	0.125	France	French_Red_Pied_Lowland	1-Same	Nonglobal
23212	RM19287	Cattle	MS	France	Aubrac	0.037	France	Gascon	1-Same	Nonglobal
20316	RM13438	Cattle	MS	France	Aubrac	0.0962	Portugal	Maronesa	4-Nbut1	Nonglobal
20313	RM13438	Cattle	MS	France	Aubrac	0.0778	Portugal	Mertolenga	4-Nbut1	Nonglobal
20321	RM13438	Cattle	MS	France	Aubrac	0.1207	Portugal	Mirandesa	4-Nbut1	Nonglobal
23217	RM19287	Cattle	MS	France	Aubrac	0.062	France	Montbeliard	1-Same	Nonglobal
23213	RM19287	Cattle	MS	France	Aubrac	0.04	France	Salers	1-Same	Nonglobal
20241	RM13438	Cattle	MS	France	Aubrac	0.099	Spain	Sayaguesa	2-Land-adj	Nonglobal
20237	RM13438	Cattle	MS	France	Aubrac	0.0898	Spain	Tudanca	2-Land-adj	Nonglobal
20499	RM18989	Cattle	MS	Kyrgystan	Aulie-Ata	0.0348	Russia	Altai	4-Nbut1	Nonglobal
20540	RM18989	Cattle	MS	Kyrgystan	Aulie-Ata	0.0311	USA	Brown_Swiss	6-Remote	Global
20547	RM18989	Cattle	MS	Kyrgystan	Aulie-Ata	0.0208	USA	Holstein	6-Remote	Global
20514	RM18989	Cattle	MS	Kyrgystan	Aulie-Ata	0.0204	Russia	Kalmyk	4-Nbut1	Nonglobal
20500	RM18989	Cattle	MS	Kyrgystan	Aulie-Ata	0.0312	Russia	Kholmogory	4-Nbut1	Nonglobal
20509	RM18989	Cattle	MS	Kyrgystan	Aulie-Ata	0.0275	Russia	Kostroma	4-Nbut1	Nonglobal
20503	RM18989	Cattle	MS	Kyrgystan	Aulie-Ata	0.0308	Russia	Red_Gorbatov	4-Nbut1	Nonglobal
20517	RM18989	Cattle	MS	Kyrgystan	Aulie-Ata	0.0182	Russia	Tagil	4-Nbut1	Nonglobal
20490	RM18989	Cattle	MS	Kyrgystan	Aulie-Ata	0.0687	Ukraine	Ukrainian_Grey	6-Remote	Nonglobal
20495	RM18989	Cattle	MS	Kyrgystan	Aulie-Ata	0.0476	Russia	Yaroslavl	4-Nbut1	Nonglobal
20288	RM13438	Cattle	MS	Spain	Avilena-Black_Iberian	0.0563	Portugal	Alentejana	2-Land-adj	Nonglobal
20355	RM13438	Cattle	MS	Spain	Avilena-Black_Iberian	0.0581	Spain	Alistana-Sanabresa	1-Same	Nonglobal
23581	RM19335	Cattle	MS	Spain	Avilena-Black_Iberian	0.120752	Argentina	Argentine_Criollo	6-Remote	Nonglobal
20350	RM13438	Cattle	MS	Spain	Avilena-Black_Iberian	0.0528	Spain	Asturiana_de_las_Montanas	1-Same	Nonglobal
20345	RM13438	Cattle	MS	Spain	Avilena-Black_Iberian	0.047	Spain	Asturiana_de_los_Valles	1-Same	Nonglobal
20271	RM13438	Cattle	MS	Spain	Avilena-Black_Iberian	0.052	France	Aubrac	2-Land-adj	Nonglobal
20293	RM13438	Cattle	MS	Spain	Avilena-Black_Iberian	0.0635	Portugal	Barrosa	2-Land-adj	Nonglobal
23612	RM19335	Cattle	MS	Spain	Avilena-Black_Iberian	0.0887171	Colombia	Blanco_Orejinegro	6-Remote	Nonglobal
23592	RM19335	Cattle	MS	Spain	Avilena-Black_Iberian	0.102963	Brazil	Caracu	6-Remote	Nonglobal
23689	RM19335	Cattle	MS	Spain	Avilena-Black_Iberian	0.0974617	Paraguay	Criolla_Pilcomayo	6-Remote	Nonglobal
20273	RM13438	Cattle	MS	Spain	Avilena-Black_Iberian	0.0549	France	Gascon	2-Land-adj	Nonglobal
23680	RM19335	Cattle	MS	Spain	Avilena-Black_Iberian	0.0682267	Panama	Guaymi	6-Remote	Nonglobal
23615	RM19335	Cattle	MS	Spain	Avilena-Black_Iberian	0.0618365	Colombia	Harton	6-Remote	Nonglobal
23645	RM19335	Cattle	MS	Spain	Avilena-Black_Iberian	0.0974617	Ecuador	Jaspeado_Manabita	6-Remote	Nonglobal
23654	RM19335	Cattle	MS	Spain	Avilena-Black_Iberian	0.0746553	Ecuador	Loja	6-Remote	Nonglobal
23634	RM19335	Cattle	MS	Spain	Avilena-Black_Iberian	0.116278	Ecuador	Macabeo	6-Remote	Nonglobal
20295	RM13438	Cattle	MS	Spain	Avilena-Black_Iberian	0.0697	Portugal	Maronesa	2-Land-adj	Nonglobal
20290	RM13438	Cattle	MS	Spain	Avilena-Black_Iberian	0.0577	Portugal	Mertolenga	2-Land-adj	Nonglobal
20301	RM13438	Cattle	MS	Spain	Avilena-Black_Iberian	0.0829	Portugal	Mirandesa	2-Land-adj	Nonglobal
23593	RM19335	Cattle	MS	Spain	Avilena-Black_Iberian	0.10186	Brazil	Pantaneiro	6-Remote	Nonglobal
23641	RM19335	Cattle	MS	Spain	Avilena-Black_Iberian	0.102963	Ecuador	Puna	6-Remote	Nonglobal
23721	RM19335	Cattle	MS	Spain	Avilena-Black_Iberian	0.0460279	Spain	Retinta	1-Same	Nonglobal
20275	RM13438	Cattle	MS	Spain	Avilena-Black_Iberian	0.0576	France	Salers	2-Land-adj	Nonglobal
23636	RM19335	Cattle	MS	Spain	Avilena-Black_Iberian	0.112934	Ecuador	Santa_Elena	6-Remote	Nonglobal
20373	RM13438	Cattle	MS	Spain	Avilena-Black_Iberian	0.0758	Spain	Sayaguesa	1-Same	Nonglobal
23745	RM19335	Cattle	MS	Spain	Avilena-Black_Iberian	0.0725082	USA	Texas_Longhorn	6-Remote	Nonglobal
23670	RM19335	Cattle	MS	Spain	Avilena-Black_Iberian	0.102963	Costa_Rica	Tropical_Dairy_Criollo	6-Remote	Nonglobal
20371	RM13438	Cattle	MS	Spain	Avilena-Black_Iberian	0.0731	Spain	Tudanca	1-Same	Nonglobal
23734	RM19335	Cattle	MS	Spain	Avilena-Black_Iberian	0.151425	Uruguay	Uruguayan_Criollo	6-Remote	Nonglobal
20329	RM13438	Cattle	MS	Portugal	Barrosa	0.0575	Portugal	Alentejana	1-Same	Nonglobal
20252	RM13438	Cattle	MS	Portugal	Barrosa	0.0649	Spain	Alistana-Sanabresa	2-Land-adj	Nonglobal
20242	RM13438	Cattle	MS	Portugal	Barrosa	0.0394	Spain	Asturiana_de_las_Montanas	2-Land-adj	Nonglobal
20249	RM13438	Cattle	MS	Portugal	Barrosa	0.0579	Spain	Asturiana_de_los_Valles	2-Land-adj	Nonglobal
20254	RM13438	Cattle	MS	Portugal	Barrosa	0.0668	Spain	Sayaguesa	2-Land-adj	Nonglobal
20250	RM13438	Cattle	MS	Portugal	Barrosa	0.0612	Spain	Tudanca	2-Land-adj	Nonglobal
22925	RM12398	Cattle	MS	Ethiopia	Begait	0.0273	Ethiopia	Fogera	1-Same	Nonglobal
22919	RM12398	Cattle	MS	Ethiopia	Begait	0.0105	Ethiopia	Irob	1-Same	Nonglobal
22923	RM12398	Cattle	MS	Ethiopia	Begait	0.0265	Ethiopia	Raya	1-Same	Nonglobal
22937	RM7445	Cattle	MS	Belarus	Belarus_Red	0.067	Russia	Bestuzhev	2-Land-adj	Nonglobal
22928	RM7445	Cattle	MS	Belarus	Belarus_Red	0.059	Finland	Eastern_Finncattle	4-Nbut1	Nonglobal
22930	RM7445	Cattle	MS	Belarus	Belarus_Red	0.092	Finland	Finnish_Ayrshire	4-Nbut1	Nonglobal
22942	RM7445	Cattle	MS	Belarus	Belarus_Red	0.042	USA	Finnish_Holstein	6-Remote	Nonglobal
22935	RM7445	Cattle	MS	Belarus	Belarus_Red	0.06	Russia	Istoben	2-Land-adj	Nonglobal
22939	RM7445	Cattle	MS	Belarus	Belarus_Red	0.071	Russia	Kalmyk	2-Land-adj	Nonglobal
22931	RM7445	Cattle	MS	Belarus	Belarus_Red	0.062	Kazakhstan	Kazakh_Whiteheaded	4-Nbut1	Nonglobal
22934	RM7445	Cattle	MS	Belarus	Belarus_Red	0.058	Russia	Kholmogory	2-Land-adj	Nonglobal
22929	RM7445	Cattle	MS	Belarus	Belarus_Red	0.07	Finland	North_Finnish	4-Nbut1	Nonglobal
22938	RM7445	Cattle	MS	Belarus	Belarus_Red	0.07	Russia	Pechora	2-Land-adj	Nonglobal
22941	RM7445	Cattle	MS	Belarus	Belarus_Red	0.033	Ukraine	Red_Steppe	2-Land-adj	Nonglobal
22933	RM7445	Cattle	MS	Belarus	Belarus_Red	0.056	Russia	Russian_Black_Pied	2-Land-adj	Nonglobal
22932	RM7445	Cattle	MS	Belarus	Belarus_Red	0.038	Russia	Suksun	2-Land-adj	Nonglobal
22927	RM7445	Cattle	MS	Belarus	Belarus_Red	0.055	Finland	West_Finnish	4-Nbut1	Nonglobal
22940	RM7445	Cattle	MS	Belarus	Belarus_Red	0.138	Russia	Yakut	2-Land-adj	Nonglobal
22936	RM7445	Cattle	MS	Belarus	Belarus_Red	0.062	Russia	Yaroslavl	2-Land-adj	Nonglobal
addSep21	RM8012	Cattle	MS	Benin	Benin_Plateau_East_muturu	0.0377	Nigeria	Nigeria_muturu	2-Land-adj	Nonglobal
addSep21	RM8012	Cattle	MS	Benin	Benin_Plateau_West_muturu	0.031	Benin	Benin_Plateau_East_muturu	1-Same	Nonglobal
addSep21	RM8012	Cattle	MS	Benin	Benin_Plateau_West_muturu	0.0349	Benin	Benin_Valley_muturu	1-Same	Nonglobal
addSep21	RM8012	Cattle	MS	Benin	Benin_Plateau_West_muturu	0.0258	Nigeria	Nigeria_muturu	2-Land-adj	Nonglobal
addSep21	RM8012	Cattle	MS	Benin	Benin_Valley_muturu	0.0335	Benin	Benin_Plateau_East_muturu	1-Same	Nonglobal
addSep21	RM8012	Cattle	MS	Benin	Benin_Valley_muturu	0.0463	Nigeria	Nigeria_muturu	2-Land-adj	Nonglobal
23586	RM19335	Cattle	MS	Spain	Berrenda_en_Colorado	0.0746553	Argentina	Argentine_Criollo	6-Remote	Nonglobal
23722	RM19335	Cattle	MS	Spain	Berrenda_en_Colorado	0.0460279	Spain	Avilena-Black_Iberian	1-Same	Nonglobal
23619	RM19335	Cattle	MS	Spain	Berrenda_en_Colorado	0.0491707	Colombia	Blanco_Orejinegro	6-Remote	Nonglobal
23604	RM19335	Cattle	MS	Spain	Berrenda_en_Colorado	0.0565406	Brazil	Caracu	6-Remote	Nonglobal
23694	RM19335	Cattle	MS	Spain	Berrenda_en_Colorado	0.0387312	Paraguay	Criolla_Pilcomayo	6-Remote	Nonglobal
23717	RM19335	Cattle	MS	Spain	Berrenda_en_Colorado	0.0565406	Spain	Galician_Blond	1-Same	Nonglobal
23685	RM19335	Cattle	MS	Spain	Berrenda_en_Colorado	0.037693	Panama	Guaymi	6-Remote	Nonglobal
23622	RM19335	Cattle	MS	Spain	Berrenda_en_Colorado	0.0191816	Colombia	Harton	6-Remote	Nonglobal
23666	RM19335	Cattle	MS	Spain	Berrenda_en_Colorado	0.0439379	Ecuador	Jaspeado_Manabita	6-Remote	Nonglobal
23667	RM19335	Cattle	MS	Spain	Berrenda_en_Colorado	0.0314855	Ecuador	Loja	6-Remote	Nonglobal
23663	RM19335	Cattle	MS	Spain	Berrenda_en_Colorado	0.0575977	Ecuador	Macabeo	6-Remote	Nonglobal
23603	RM19335	Cattle	MS	Spain	Berrenda_en_Colorado	0.0575977	Brazil	Pantaneiro	6-Remote	Nonglobal
23659	RM19335	Cattle	MS	Spain	Berrenda_en_Colorado	0.0682267	Ecuador	Puna	6-Remote	Nonglobal
23724	RM19335	Cattle	MS	Spain	Berrenda_en_Colorado	0.0439379	Spain	Retinta	1-Same	Nonglobal
23658	RM19335	Cattle	MS	Spain	Berrenda_en_Colorado	0.0703653	Ecuador	Santa_Elena	6-Remote	Nonglobal
23748	RM19335	Cattle	MS	Spain	Berrenda_en_Colorado	0.0428945	USA	Texas_Longhorn	6-Remote	Nonglobal
23675	RM19335	Cattle	MS	Spain	Berrenda_en_Colorado	0.0491707	Costa_Rica	Tropical_Dairy_Criollo	6-Remote	Nonglobal
23739	RM19335	Cattle	MS	Spain	Berrenda_en_Colorado	0.0822043	Uruguay	Uruguayan_Criollo	6-Remote	Nonglobal
22972	RM7445	Cattle	MS	Russia	Bestuzhev	0.069	Finland	Eastern_Finncattle	2-Land-adj	Nonglobal
22988	RM7445	Cattle	MS	Russia	Bestuzhev	0.097	Finland	Finnish_Ayrshire	2-Land-adj	Nonglobal
23044	RM7445	Cattle	MS	Russia	Bestuzhev	0.061	USA	Finnish_Holstein	6-Remote	Nonglobal
23016	RM7445	Cattle	MS	Russia	Bestuzhev	0.079	Russia	Istoben	1-Same	Nonglobal
23006	RM7445	Cattle	MS	Russia	Bestuzhev	0.07	Russia	Kholmogory	1-Same	Nonglobal
22987	RM7445	Cattle	MS	Russia	Bestuzhev	0.097	Finland	North_Finnish	2-Land-adj	Nonglobal
23017	RM7445	Cattle	MS	Russia	Bestuzhev	0.08	Russia	Pechora	1-Same	Nonglobal
23036	RM7445	Cattle	MS	Russia	Bestuzhev	0.054	Ukraine	Red_Steppe	2-Land-adj	Nonglobal
23018	RM7445	Cattle	MS	Russia	Bestuzhev	0.081	Russia	Russian_Black_Pied	1-Same	Nonglobal
23026	RM7445	Cattle	MS	Russia	Bestuzhev	0.098	Russia	Suksun	1-Same	Nonglobal
22976	RM7445	Cattle	MS	Russia	Bestuzhev	0.078	Finland	West_Finnish	2-Land-adj	Nonglobal
23010	RM7445	Cattle	MS	Russia	Bestuzhev	0.074	Russia	Yaroslavl	1-Same	Nonglobal
addSep21	RM19653	Cattle	MS	Colombia	Blanco_Orejinegro	0.067	USA	Brahman	6-Remote	Nonglobal
addSep21	RM19653	Cattle	MS	Colombia	Blanco_Orejinegro	0.037	Colombia	Casanareno	1-Same	Nonglobal
addSep21	RM19653	Cattle	MS	Colombia	Blanco_Orejinegro	0.047	Colombia	Costeno_con_Cuernos	1-Same	Nonglobal
23401	RM19335	Cattle	MS	Colombia	Blanco_Orejinegro	0.0757305	Panama	Guaymi	2-Land-adj	Nonglobal
addSep21	RM19653	Cattle	MS	Colombia	Blanco_Orejinegro	0.035	Colombia	Harton	1-Same	Nonglobal
23391	RM19335	Cattle	MS	Colombia	Blanco_Orejinegro	0.0865418	Ecuador	Jaspeado_Manabita	2-Land-adj	Nonglobal
23395	RM19335	Cattle	MS	Colombia	Blanco_Orejinegro	0.0725082	Ecuador	Loja	2-Land-adj	Nonglobal
23393	RM19335	Cattle	MS	Colombia	Blanco_Orejinegro	0.0746553	Ecuador	Macabeo	2-Land-adj	Nonglobal
23390	RM19335	Cattle	MS	Colombia	Blanco_Orejinegro	0.105171	Ecuador	Puna	2-Land-adj	Nonglobal
addSep21	RM19653	Cattle	MS	Colombia	Blanco_Orejinegro	0.045	Colombia	Romosinuano	1-Same	Nonglobal
addSep21	RM19653	Cattle	MS	Colombia	Blanco_Orejinegro	0.051	Colombia	San_Martinero	1-Same	Nonglobal
23389	RM19335	Cattle	MS	Colombia	Blanco_Orejinegro	0.117395	Ecuador	Santa_Elena	2-Land-adj	Nonglobal
23403	RM19335	Cattle	MS	Colombia	Blanco_Orejinegro	0.0746553	USA	Texas_Longhorn	6-Remote	Nonglobal
23399	RM19335	Cattle	MS	Colombia	Blanco_Orejinegro	0.0800421	Costa_Rica	Tropical_Dairy_Criollo	2-Land-adj	Nonglobal
22461	RM14407	Cattle	MS	France	Blonde_dAquitaine	0.1	USA	Holstein	6-Remote	Global
22460	RM14407	Cattle	MS	France	Blonde_dAquitaine	0.06	France	Limousin	1-Same	Global
22459	RM14407	Cattle	MS	France	Blonde_dAquitaine	0.05	France	Salers	1-Same	Nonglobal
addSep21	RM19652	Cattle	MS	South_A	Bonsmara	0.106	Scotland	Aberdeen_Angus	6-Remote	Global
addSep21	RM19652	Cattle	MS	South_Africa	Bonsmara	0.095	South_Africa	Afrikaner	1-Same	Nonglobal
addSep21	RM19652	Cattle	MS	Kenya	Boran	0.173	Scotland	Aberdeen_Angus	6-Remote	Global
addSep21	RM19652	Cattle	MS	Kenya	Boran	0.153	South_Africa	Afrikaner	6-Remote	Nonglobal
addSep21	RM19652	Cattle	MS	Kenya	Boran	0.103	South_Africa	Bonsmara	6-Remote	Nonglobal
addSep21	RM19652	Cattle	MS	USA	Brahman	0.196	Scotland	Aberdeen_Angus	6-Remote	Global
addSep21	RM19652	Cattle	MS	USA	Brahman	0.198	South_Africa	Afrikaner	6-Remote	Nonglobal
23815	RM19335	Cattle	MS	USA	Brahman	0.241102	Spain	Andalusian_Black	6-Remote	Nonglobal
23761	RM19335	Cattle	MS	USA	Brahman	0.26112	Argentina	Argentine_Criollo	6-Remote	Nonglobal
23816	RM19335	Cattle	MS	USA	Brahman	0.239862	Spain	Avilena-Black_Iberian	6-Remote	Nonglobal
23823	RM19335	Cattle	MS	USA	Brahman	0.174685	Spain	Berrenda_en_Colorado	6-Remote	Nonglobal
23770	RM19335	Cattle	MS	USA	Brahman	0.249821	Colombia	Blanco_Orejinegro	6-Remote	Nonglobal
addSep21	RM19652	Cattle	MS	USA	Brahman	0.139	South_Africa	Bonsmara	6-Remote	Nonglobal
addSep21	RM19652	Cattle	MS	USA	Brahman	0.082	Kenya	Boran	6-Remote	Nonglobal
23844	RM19335	Cattle	MS	USA	Brahman	0.234912	USA	Brown_Swiss	1-Same	Global
23819	RM19335	Cattle	MS	USA	Brahman	0.196021	Spain	Canary_Island	6-Remote	Nonglobal
23764	RM19335	Cattle	MS	USA	Brahman	0.202016	Brazil	Caracu	6-Remote	Nonglobal
23800	RM19335	Cattle	MS	USA	Brahman	0.259859	France	Charolais	6-Remote	Global
23810	RM19335	Cattle	MS	USA	Brahman	0.116278	Paraguay	Criolla_Pilcomayo	6-Remote	Nonglobal
23776	RM19335	Cattle	MS	USA	Brahman	0.0930807	East_Africa	East_African_Shorthorned_Zebu	6-Remote	Nonglobal
23817	RM19335	Cattle	MS	USA	Brahman	0.234912	Spain	Galician_Blond	6-Remote	Nonglobal
23803	RM19335	Cattle	MS	USA	Brahman	0.0408108	India	Gir	6-Remote	Nonglobal
23807	RM19335	Cattle	MS	USA	Brahman	0.144537	Panama	Guaymi	6-Remote	Nonglobal
23208	RM12919	Cattle	MS	USA	Brahman	0.0586558	Vietnam	Ha_Giang	6-Remote	Nonglobal
23771	RM19335	Cattle	MS	USA	Brahman	0.150274	Colombia	Harton	6-Remote	Nonglobal
23797	RM19335	Cattle	MS	USA	Brahman	0.248571	England	Hereford	6-Remote	Global
23843	RM19335	Cattle	MS	USA	Brahman	0.252323	USA	Holstein	1-Same	Global
23781	RM19335	Cattle	MS	USA	Brahman	0.133148	Ecuador	Jaspeado_Manabita	6-Remote	Nonglobal
23211	RM12919	Cattle	MS	USA	Brahman	0.102963	Vietnam	Lang_Son	6-Remote	Nonglobal
23801	RM19335	Cattle	MS	USA	Brahman	0.216527	France	Limousin	6-Remote	Global
23778	RM19335	Cattle	MS	USA	Brahman	0.18412	Ecuador	Loja	6-Remote	Nonglobal
23777	RM19335	Cattle	MS	USA	Brahman	0.208041	Ecuador	Macabeo	6-Remote	Nonglobal
23814	RM19335	Cattle	MS	USA	Brahman	0.320486	Spain	Marismena	6-Remote	Nonglobal
23206	RM12919	Cattle	MS	USA	Brahman	0.0470744	Vietnam	Nghe_An	6-Remote	Nonglobal
23818	RM19335	Cattle	MS	USA	Brahman	0.199614	Spain	Pajuna	6-Remote	Nonglobal
23813	RM19335	Cattle	MS	USA	Brahman	0.32313	Spain	Palmera	6-Remote	Nonglobal
23765	RM19335	Cattle	MS	USA	Brahman	0.13769	Brazil	Pantaneiro	6-Remote	Nonglobal
23209	RM12919	Cattle	MS	USA	Brahman	0.059715	Vietnam	Phu_Yen	6-Remote	Nonglobal
23785	RM19335	Cattle	MS	USA	Brahman	0.117395	Ecuador	Puna	6-Remote	Nonglobal
23822	RM19335	Cattle	MS	USA	Brahman	0.188866	Spain	Retinta	6-Remote	Nonglobal
23784	RM19335	Cattle	MS	USA	Brahman	0.117395	Ecuador	Santa_Elena	6-Remote	Nonglobal
23845	RM19335	Cattle	MS	USA	Brahman	0.17586	USA	Texas_Longhorn	1-Same	Nonglobal
23210	RM12919	Cattle	MS	USA	Brahman	0.0735812	Vietnam	Thanh-Hoa	6-Remote	Nonglobal
23804	RM19335	Cattle	MS	USA	Brahman	0.236148	Costa_Rica	Tropical_Dairy_Criollo	6-Remote	Nonglobal
23207	RM12919	Cattle	MS	USA	Brahman	0.0565406	Vietnam	U_Dau_Riu	6-Remote	Nonglobal
23840	RM19335	Cattle	MS	USA	Brahman	0.238623	Uruguay	Uruguayan_Criollo	6-Remote	Nonglobal
23214	RM19287	Cattle	MS	France	Breton_Black_Pied	0.05	France	Charolais	1-Same	Global
23226	RM19287	Cattle	MS	France	Breton_Black_Pied	0.078	France	French_Red_Pied_Lowland	1-Same	Nonglobal
23216	RM19287	Cattle	MS	France	Breton_Black_Pied	0.061	France	Gascon	1-Same	Nonglobal
23218	RM19287	Cattle	MS	France	Breton_Black_Pied	0.062	France	Montbeliard	1-Same	Nonglobal
23224	RM19287	Cattle	MS	France	Breton_Black_Pied	0.074	France	Salers	1-Same	Nonglobal
23834	RM19335	Cattle	MS	USA	Brown_Swiss	0.0714362	Spain	Andalusian_Black	6-Remote	Global
23763	RM19335	Cattle	MS	USA	Brown_Swiss	0.107383	Argentina	Argentine_Criollo	6-Remote	Global
23828	RM19335	Cattle	MS	USA	Brown_Swiss	0.0908967	Spain	Avilena-Black_Iberian	6-Remote	Global
23839	RM19335	Cattle	MS	USA	Brown_Swiss	0.0491707	Spain	Berrenda_en_Colorado	6-Remote	Global
23772	RM19335	Cattle	MS	USA	Brown_Swiss	0.106277	Colombia	Blanco_Orejinegro	6-Remote	Global
23835	RM19335	Cattle	MS	USA	Brown_Swiss	0.0682267	Spain	Canary_Island	6-Remote	Global
23766	RM19335	Cattle	MS	USA	Brown_Swiss	0.124119	Brazil	Caracu	6-Remote	Global
23812	RM19335	Cattle	MS	USA	Brown_Swiss	0.0898063	Paraguay	Criolla_Pilcomayo	6-Remote	Global
23831	RM19335	Cattle	MS	USA	Brown_Swiss	0.0832871	Spain	Galician_Blond	6-Remote	Global
23808	RM19335	Cattle	MS	USA	Brown_Swiss	0.0876289	Panama	Guaymi	6-Remote	Global
23774	RM19335	Cattle	MS	USA	Brown_Swiss	0.0470744	Colombia	Harton	6-Remote	Global
23799	RM19335	Cattle	MS	USA	Brown_Swiss	0.106277	England	Hereford	6-Remote	Global
20536	RM18989	Cattle	MS	USA	Brown_Swiss	0.0329	USA	Holstein	1-Same	Global
23793	RM19335	Cattle	MS	USA	Brown_Swiss	0.0714362	Ecuador	Jaspeado_Manabita	6-Remote	Global
20537	RM18989	Cattle	MS	USA	Brown_Swiss	0.0558	Russia	Kholmogory	6-Remote	Global
23792	RM19335	Cattle	MS	USA	Brown_Swiss	0.0725082	Ecuador	Loja	6-Remote	Global
23791	RM19335	Cattle	MS	USA	Brown_Swiss	0.0757305	Ecuador	Macabeo	6-Remote	Global
23825	RM19335	Cattle	MS	USA	Brown_Swiss	0.152577	Spain	Marismena	6-Remote	Global
23837	RM19335	Cattle	MS	USA	Brown_Swiss	0.0586558	Spain	Pajuna	6-Remote	Global
23820	RM19335	Cattle	MS	USA	Brown_Swiss	0.194825	Spain	Palmera	6-Remote	Global
23769	RM19335	Cattle	MS	USA	Brown_Swiss	0.0996589	Brazil	Pantaneiro	6-Remote	Global
23783	RM19335	Cattle	MS	USA	Brown_Swiss	0.12637	Ecuador	Puna	6-Remote	Global
20538	RM18989	Cattle	MS	USA	Brown_Swiss	0.0431	Russia	Red_Gorbatov	6-Remote	Global
23832	RM19335	Cattle	MS	USA	Brown_Swiss	0.0789626	Spain	Retinta	6-Remote	Global
23782	RM19335	Cattle	MS	USA	Brown_Swiss	0.127497	Ecuador	Santa_Elena	6-Remote	Global
20539	RM18989	Cattle	MS	USA	Brown_Swiss	0.0321	Russia	Tagil	6-Remote	Global
23846	RM19335	Cattle	MS	USA	Brown_Swiss	0.0789626	USA	Texas_Longhorn	1-Same	Global
23805	RM19335	Cattle	MS	USA	Brown_Swiss	0.0908967	Costa_Rica	Tropical_Dairy_Criollo	6-Remote	Global
23841	RM19335	Cattle	MS	USA	Brown_Swiss	0.122996	Uruguay	Uruguayan_Criollo	6-Remote	Global
20530	RM18989	Cattle	MS	Mongolia	Buryat	0.0097	Kyrgystan	Ala-Tau	4-Nbut1	Nonglobal
20485	RM18989	Cattle	MS	Mongolia	Buryat	0.0118	Russia	Altai	2-Land-adj	Nonglobal
20529	RM18989	Cattle	MS	Mongolia	Buryat	0.0108	Kyrgystan	Aulie-Ata	4-Nbut1	Nonglobal
20553	RM18989	Cattle	MS	Mongolia	Buryat	0.0218	USA	Brown_Swiss	6-Remote	Global
20424	RM18989	Cattle	MS	Mongolia	Buryat	0.0089	Mongolia	Gobi	1-Same	Nonglobal
20551	RM18989	Cattle	MS	Mongolia	Buryat	0.0385	USA	Holstein	6-Remote	Global
20487	RM18989	Cattle	MS	Mongolia	Buryat	0.0073	Russia	Kalmyk	2-Land-adj	Nonglobal
20423	RM18989	Cattle	MS	Mongolia	Buryat	0.0136	Mongolia	Khogorogo	1-Same	Nonglobal
20483	RM18989	Cattle	MS	Mongolia	Buryat	0.0173	Russia	Kholmogory	2-Land-adj	Nonglobal
20484	RM18989	Cattle	MS	Mongolia	Buryat	0.0127	Russia	Kostroma	2-Land-adj	Nonglobal
20528	RM18989	Cattle	MS	Mongolia	Buryat	0.0165	Kyrgystan	Kyrgyz_Beef-type	4-Nbut1	Nonglobal
20531	RM18989	Cattle	MS	Mongolia	Buryat	0.0094	Kyrgystan	Kyrgyz_Native	4-Nbut1	Nonglobal
20482	RM18989	Cattle	MS	Mongolia	Buryat	0.0188	Russia	Red_Gorbatov	2-Land-adj	Nonglobal
20486	RM18989	Cattle	MS	Mongolia	Buryat	0.0087	Russia	Tagil	2-Land-adj	Nonglobal
20477	RM18989	Cattle	MS	Mongolia	Buryat	0.0317	Ukraine	Ukrainian_Grey	4-Nbut1	Nonglobal
20480	RM18989	Cattle	MS	Mongolia	Buryat	0.0231	Russia	Yakut	2-Land-adj	Nonglobal
20478	RM18989	Cattle	MS	Mongolia	Buryat	0.0242	Russia	Yaroslavl	2-Land-adj	Nonglobal
23047	RM7445	Cattle	MS	Serbia	Busha	0.062	Belarus	Belarus_Red	6-Remote	Nonglobal
23061	RM7445	Cattle	MS	Serbia	Busha	0.061	Russia	Bestuzhev	6-Remote	Nonglobal
23049	RM7445	Cattle	MS	Serbia	Busha	0.046	Finland	Eastern_Finncattle	6-Remote	Nonglobal
23052	RM7445	Cattle	MS	Serbia	Busha	0.076	Finland	Finnish_Ayrshire	6-Remote	Nonglobal
23084	RM7445	Cattle	MS	Serbia	Busha	0.049	USA	Finnish_Holstein	6-Remote	Nonglobal
23060	RM7445	Cattle	MS	Serbia	Busha	0.058	Russia	Istoben	6-Remote	Nonglobal
23065	RM7445	Cattle	MS	Serbia	Busha	0.074	Russia	Kalmyk	6-Remote	Nonglobal
23057	RM7445	Cattle	MS	Serbia	Busha	0.03	Kazakhstan	Kazakh_Whiteheaded	6-Remote	Nonglobal
23066	RM7445	Cattle	MS	Serbia	Busha	0.078	Russia	Kholmogory	6-Remote	Nonglobal
23051	RM7445	Cattle	MS	Serbia	Busha	0.056	Finland	North_Finnish	6-Remote	Nonglobal
23063	RM7445	Cattle	MS	Serbia	Busha	0.072	Russia	Pechora	6-Remote	Nonglobal
23078	RM7445	Cattle	MS	Serbia	Busha	0.031	Ukraine	Red_Steppe	4-Nbut1	Nonglobal
23064	RM7445	Cattle	MS	Serbia	Busha	0.072	Russia	Russian_Black_Pied	6-Remote	Nonglobal
23062	RM7445	Cattle	MS	Serbia	Busha	0.063	Russia	Suksun	6-Remote	Nonglobal
23080	RM7445	Cattle	MS	Serbia	Busha	0.094	Ukraine	Ukrainian_Grey	4-Nbut1	Nonglobal
23079	RM7445	Cattle	MS	Serbia	Busha	0.056	Ukraine	Ukrainian_Whiteheaded	4-Nbut1	Nonglobal
23050	RM7445	Cattle	MS	Serbia	Busha	0.054	Finland	West_Finnish	6-Remote	Nonglobal
23067	RM7445	Cattle	MS	Serbia	Busha	0.135	Russia	Yakut	6-Remote	Nonglobal
23059	RM7445	Cattle	MS	Serbia	Busha	0.057	Russia	Yaroslavl	6-Remote	Nonglobal
23715	RM19335	Cattle	MS	Spain	Canary_Island	0.0628989	Spain	Andalusian_Black	1-Same	Nonglobal
23583	RM19335	Cattle	MS	Spain	Canary_Island	0.111822	Argentina	Argentine_Criollo	6-Remote	Nonglobal
23711	RM19335	Cattle	MS	Spain	Canary_Island	0.0703653	Spain	Avilena-Black_Iberian	1-Same	Nonglobal
23729	RM19335	Cattle	MS	Spain	Canary_Island	0.0263409	Spain	Berrenda_en_Colorado	1-Same	Nonglobal
23614	RM19335	Cattle	MS	Spain	Canary_Island	0.0682267	Colombia	Blanco_Orejinegro	6-Remote	Nonglobal
23601	RM19335	Cattle	MS	Spain	Canary_Island	0.0768068	Brazil	Caracu	6-Remote	Nonglobal
23692	RM19335	Cattle	MS	Spain	Canary_Island	0.067159	Paraguay	Criolla_Pilcomayo	6-Remote	Nonglobal
23710	RM19335	Cattle	MS	Spain	Canary_Island	0.0725082	Spain	Galician_Blond	1-Same	Nonglobal
23684	RM19335	Cattle	MS	Spain	Canary_Island	0.0523229	Panama	Guaymi	6-Remote	Nonglobal
23621	RM19335	Cattle	MS	Spain	Canary_Island	0.0345846	Colombia	Harton	6-Remote	Nonglobal
23661	RM19335	Cattle	MS	Spain	Canary_Island	0.0618365	Ecuador	Jaspeado_Manabita	6-Remote	Nonglobal
23664	RM19335	Cattle	MS	Spain	Canary_Island	0.0512711	Ecuador	Loja	6-Remote	Nonglobal
23660	RM19335	Cattle	MS	Spain	Canary_Island	0.0660924	Ecuador	Macabeo	6-Remote	Nonglobal
23705	RM19335	Cattle	MS	Spain	Canary_Island	0.12637	Spain	Marismena	1-Same	Nonglobal
23726	RM19335	Cattle	MS	Spain	Canary_Island	0.0418521	Spain	Pajuna	1-Same	Nonglobal
23602	RM19335	Cattle	MS	Spain	Canary_Island	0.0757305	Brazil	Pantaneiro	6-Remote	Nonglobal
23643	RM19335	Cattle	MS	Spain	Canary_Island	0.0985597	Ecuador	Puna	6-Remote	Nonglobal
23714	RM19335	Cattle	MS	Spain	Canary_Island	0.0660924	Spain	Retinta	1-Same	Nonglobal
23649	RM19335	Cattle	MS	Spain	Canary_Island	0.0898063	Ecuador	Santa_Elena	6-Remote	Nonglobal
23746	RM19335	Cattle	MS	Spain	Canary_Island	0.0628989	USA	Texas_Longhorn	6-Remote	Nonglobal
23674	RM19335	Cattle	MS	Spain	Canary_Island	0.067159	Costa_Rica	Tropical_Dairy_Criollo	6-Remote	Nonglobal
23737	RM19335	Cattle	MS	Spain	Canary_Island	0.102963	Uruguay	Uruguayan_Criollo	6-Remote	Nonglobal
23288	RM19335	Cattle	MS	Brazil	Caracu	0.0963648	Colombia	Blanco_Orejinegro	2-Land-adj	Nonglobal
23339	RM19335	Cattle	MS	Brazil	Caracu	0.0692955	Panama	Guaymi	4-Nbut1	Nonglobal
23289	RM19335	Cattle	MS	Brazil	Caracu	0.0660924	Colombia	Harton	2-Land-adj	Nonglobal
23312	RM19335	Cattle	MS	Brazil	Caracu	0.0876289	Ecuador	Jaspeado_Manabita	4-Nbut1	Nonglobal
23318	RM19335	Cattle	MS	Brazil	Caracu	0.0703653	Ecuador	Loja	4-Nbut1	Nonglobal
23309	RM19335	Cattle	MS	Brazil	Caracu	0.0919881	Ecuador	Macabeo	4-Nbut1	Nonglobal
23310	RM19335	Cattle	MS	Brazil	Caracu	0.0919881	Ecuador	Puna	4-Nbut1	Nonglobal
23313	RM19335	Cattle	MS	Brazil	Caracu	0.0876289	Ecuador	Santa_Elena	4-Nbut1	Nonglobal
23383	RM19335	Cattle	MS	Brazil	Caracu	0.0963648	USA	Texas_Longhorn	6-Remote	Nonglobal
23334	RM19335	Cattle	MS	Brazil	Caracu	0.0974617	Costa_Rica	Tropical_Dairy_Criollo	6-Remote	Nonglobal
addSep21	RM19653	Cattle	MS	Colombia	Casanareno	0.032	USA	Brahman	6-Remote	Nonglobal
addSep21	RM19653	Cattle	MS	Colombia	Casanareno	0.038	Colombia	Costeno_con_Cuernos	1-Same	Nonglobal
addSep21	RM19653	Cattle	MS	Colombia	Casanareno	0.031	Colombia	Harton	1-Same	Nonglobal
addSep21	RM19653	Cattle	MS	Colombia	Casanareno	0.04	Colombia	Romosinuano	1-Same	Nonglobal
addSep21	RM19653	Cattle	MS	Colombia	Casanareno	0.039	Colombia	San_Martinero	1-Same	Nonglobal
23507	RM19335	Cattle	MS	France	Charolais	0.0682267	Spain	Andalusian_Black	2-Land-adj	Global
23468	RM19335	Cattle	MS	France	Charolais	0.133148	Argentina	Argentine_Criollo	6-Remote	Global
23503	RM19335	Cattle	MS	France	Charolais	0.0789626	Spain	Avilena-Black_Iberian	2-Land-adj	Global
23513	RM19335	Cattle	MS	France	Charolais	0.048122	Spain	Berrenda_en_Colorado	2-Land-adj	Global
23474	RM19335	Cattle	MS	France	Charolais	0.102963	Colombia	Blanco_Orejinegro	6-Remote	Global
23518	RM19335	Cattle	MS	France	Charolais	0.0843709	USA	Brown_Swiss	6-Remote	Global
23505	RM19335	Cattle	MS	France	Charolais	0.0757305	Spain	Canary_Island	2-Land-adj	Global
23471	RM19335	Cattle	MS	France	Charolais	0.117395	Brazil	Caracu	6-Remote	Global
23495	RM19335	Cattle	MS	France	Charolais	0.0974617	Paraguay	Criolla_Pilcomayo	6-Remote	Global
23221	RM19287	Cattle	MS	France	Charolais	0.069	France	French_Red_Pied_Lowland	1-Same	Global
23506	RM19335	Cattle	MS	France	Charolais	0.0746553	Spain	Galician_Blond	2-Land-adj	Global
23220	RM19287	Cattle	MS	France	Charolais	0.067	France	Gascon	1-Same	Global
23493	RM19335	Cattle	MS	France	Charolais	0.10186	Panama	Guaymi	6-Remote	Global
23476	RM19335	Cattle	MS	France	Charolais	0.0618365	Colombia	Harton	6-Remote	Global
23488	RM19335	Cattle	MS	France	Charolais	0.112934	England	Hereford	3-Marine-adj	Global
23480	RM19335	Cattle	MS	France	Charolais	0.121873	Ecuador	Jaspeado_Manabita	6-Remote	Global
23485	RM19335	Cattle	MS	France	Charolais	0.0811227	Ecuador	Loja	6-Remote	Global
23483	RM19335	Cattle	MS	France	Charolais	0.105171	Ecuador	Macabeo	6-Remote	Global
23498	RM19335	Cattle	MS	France	Charolais	0.15604	Spain	Marismena	2-Land-adj	Global
23219	RM19287	Cattle	MS	France	Charolais	0.066	France	Montbeliard	1-Same	Global
23509	RM19335	Cattle	MS	France	Charolais	0.0554846	Spain	Pajuna	2-Land-adj	Global
23497	RM19335	Cattle	MS	France	Charolais	0.179393	Spain	Palmera	2-Land-adj	Global
23470	RM19335	Cattle	MS	France	Charolais	0.124119	Brazil	Pantaneiro	6-Remote	Global
23478	RM19335	Cattle	MS	France	Charolais	0.151425	Ecuador	Puna	6-Remote	Global
23501	RM19335	Cattle	MS	France	Charolais	0.0919881	Spain	Retinta	2-Land-adj	Global
23227	RM19287	Cattle	MS	France	Charolais	0.085	France	Salers	1-Same	Global
23479	RM19335	Cattle	MS	France	Charolais	0.147976	Ecuador	Santa_Elena	6-Remote	Global
23517	RM19335	Cattle	MS	France	Charolais	0.0854558	USA	Texas_Longhorn	6-Remote	Global
23491	RM19335	Cattle	MS	France	Charolais	0.0898063	Costa_Rica	Tropical_Dairy_Criollo	6-Remote	Global
23515	RM19335	Cattle	MS	France	Charolais	0.152577	Uruguay	Uruguayan_Criollo	6-Remote	Global
addSep21	RM19653	Cattle	MS	Colombia	Costeno_con_Cuernos	0.07	USA	Brahman	6-Remote	Nonglobal
addSep21	RM19653	Cattle	MS	Colombia	Costeno_con_Cuernos	0.041	Colombia	Harton	1-Same	Nonglobal
addSep21	RM19653	Cattle	MS	Colombia	Costeno_con_Cuernos	0.036	Colombia	Romosinuano	1-Same	Nonglobal
addSep21	RM19653	Cattle	MS	Colombia	Costeno_con_Cuernos	0.053	Colombia	San_Martinero	1-Same	Nonglobal
23567	RM19335	Cattle	MS	Paraguay	Criolla_Pilcomayo	0.0789626	Colombia	Blanco_Orejinegro	4-Nbut1	Nonglobal
23565	RM19335	Cattle	MS	Paraguay	Criolla_Pilcomayo	0.0682267	Brazil	Caracu	2-Land-adj	Nonglobal
23575	RM19335	Cattle	MS	Paraguay	Criolla_Pilcomayo	0.0554846	Panama	Guaymi	6-Remote	Nonglobal
23568	RM19335	Cattle	MS	Paraguay	Criolla_Pilcomayo	0.0408108	Colombia	Harton	4-Nbut1	Nonglobal
23572	RM19335	Cattle	MS	Paraguay	Criolla_Pilcomayo	0.0586558	Ecuador	Jaspeado_Manabita	6-Remote	Nonglobal
23571	RM19335	Cattle	MS	Paraguay	Criolla_Pilcomayo	0.059715	Ecuador	Loja	6-Remote	Nonglobal
23569	RM19335	Cattle	MS	Paraguay	Criolla_Pilcomayo	0.0746553	Ecuador	Macabeo	6-Remote	Nonglobal
23566	RM19335	Cattle	MS	Paraguay	Criolla_Pilcomayo	0.0439379	Brazil	Pantaneiro	2-Land-adj	Nonglobal
23570	RM19335	Cattle	MS	Paraguay	Criolla_Pilcomayo	0.0628989	Ecuador	Puna	6-Remote	Nonglobal
23573	RM19335	Cattle	MS	Paraguay	Criolla_Pilcomayo	0.0565406	Ecuador	Santa_Elena	6-Remote	Nonglobal
23577	RM19335	Cattle	MS	Paraguay	Criolla_Pilcomayo	0.0544296	USA	Texas_Longhorn	6-Remote	Nonglobal
23574	RM19335	Cattle	MS	Paraguay	Criolla_Pilcomayo	0.0887171	Costa_Rica	Tropical_Dairy_Criollo	6-Remote	Nonglobal
23576	RM19335	Cattle	MS	Paraguay	Criolla_Pilcomayo	0.0811227	Uruguay	Uruguayan_Criollo	4-Nbut1	Nonglobal
addSep21	RM19649	Cattle	MS	Cuba	Cuban_Criollo	0.107	Cuba	Cuban_Zebu	1-Same	Nonglobal
addSep21	RM19649	Cattle	MS	Cuba	Cuban_Criollo	0.075	Cuba	Mambi	1-Same	Nonglobal
addSep21	RM19649	Cattle	MS	Cuba	Cuban_Criollo	0.072	Cuba	Taino	1-Same	Nonglobal
addSep21	RM19649	Cattle	MS	Cuba	Cuban_Zebu	0.11	Cuba	Mambi	1-Same	Nonglobal
addSep21	RM19649	Cattle	MS	Cuba	Cuban_Zebu	0.175	Cuba	Taino	1-Same	Nonglobal
20209	RM13930	Cattle	MS	England	Dexter	0.102	England	Devon	1-Same	Nonglobal
20211	RM13930	Cattle	MS	England	Dexter	0.085	Ireland	Kerry	3-Marine-adj	Nonglobal
addSep21	RM19652	Cattle	MS	South_A	Drakensberger	0.083	Scotland	Aberdeen_Angus	6-Remote	Global
addSep21	RM19652	Cattle	MS	South_Africa	Drakensberger	0.14	South_Africa	Afrikaner	1-Same	Nonglobal
addSep21	RM19652	Cattle	MS	South_Africa	Drakensberger	0.062	South_Africa	Bonsmara	1-Same	Nonglobal
addSep21	RM19652	Cattle	MS	South_A	Drakensberger	0.093	Kenya	Boran	6-Remote	Nonglobal
addSep21	RM19652	Cattle	MS	South_A	Drakensberger	0.135	USA	Brahman	6-Remote	Nonglobal
23424	RM19335	Cattle	MS	East_Africa	East_African_Shorthorned_Zebu	0.157196	Spain	Andalusian_Black	6-Remote	Nonglobal
23405	RM19335	Cattle	MS	East_Africa	East_African_Shorthorned_Zebu	0.191246	Argentina	Argentine_Criollo	6-Remote	Nonglobal
23425	RM19335	Cattle	MS	East_Africa	East_African_Shorthorned_Zebu	0.150274	Spain	Avilena-Black_Iberian	6-Remote	Nonglobal
23429	RM19335	Cattle	MS	East_Africa	East_African_Shorthorned_Zebu	0.0974617	Spain	Berrenda_en_Colorado	6-Remote	Nonglobal
23408	RM19335	Cattle	MS	East_Africa	East_African_Shorthorned_Zebu	0.154884	Colombia	Blanco_Orejinegro	6-Remote	Nonglobal
23432	RM19335	Cattle	MS	East_Africa	East_African_Shorthorned_Zebu	0.160673	USA	Brown_Swiss	6-Remote	Global
23428	RM19335	Cattle	MS	East_Africa	East_African_Shorthorned_Zebu	0.119632	Spain	Canary_Island	6-Remote	Nonglobal
23406	RM19335	Cattle	MS	East_Africa	East_African_Shorthorned_Zebu	0.134282	Brazil	Caracu	6-Remote	Nonglobal
23416	RM19335	Cattle	MS	East_Africa	East_African_Shorthorned_Zebu	0.172338	France	Charolais	6-Remote	Global
23420	RM19335	Cattle	MS	East_Africa	East_African_Shorthorned_Zebu	0.0898063	Paraguay	Criolla_Pilcomayo	6-Remote	Nonglobal
23423	RM19335	Cattle	MS	East_Africa	East_African_Shorthorned_Zebu	0.159513	Spain	Galician_Blond	6-Remote	Nonglobal
23419	RM19335	Cattle	MS	East_Africa	East_African_Shorthorned_Zebu	0.0974617	Panama	Guaymi	6-Remote	Nonglobal
23409	RM19335	Cattle	MS	East_Africa	East_African_Shorthorned_Zebu	0.0919881	Colombia	Harton	6-Remote	Nonglobal
23415	RM19335	Cattle	MS	East_Africa	East_African_Shorthorned_Zebu	0.190056	England	Hereford	6-Remote	Global
23431	RM19335	Cattle	MS	East_Africa	East_African_Shorthorned_Zebu	0.179393	USA	Holstein	6-Remote	Global
23414	RM19335	Cattle	MS	East_Africa	East_African_Shorthorned_Zebu	0.0996589	Ecuador	Jaspeado_Manabita	6-Remote	Nonglobal
23417	RM19335	Cattle	MS	East_Africa	East_African_Shorthorned_Zebu	0.147976	France	Limousin	6-Remote	Global
23411	RM19335	Cattle	MS	East_Africa	East_African_Shorthorned_Zebu	0.114048	Ecuador	Loja	6-Remote	Nonglobal
23410	RM19335	Cattle	MS	East_Africa	East_African_Shorthorned_Zebu	0.149124	Ecuador	Macabeo	6-Remote	Nonglobal
23421	RM19335	Cattle	MS	East_Africa	East_African_Shorthorned_Zebu	0.239862	Spain	Marismena	6-Remote	Nonglobal
23427	RM19335	Cattle	MS	East_Africa	East_African_Shorthorned_Zebu	0.12637	Spain	Pajuna	6-Remote	Nonglobal
23422	RM19335	Cattle	MS	East_Africa	East_African_Shorthorned_Zebu	0.228753	Spain	Palmera	6-Remote	Nonglobal
23407	RM19335	Cattle	MS	East_Africa	East_African_Shorthorned_Zebu	0.110711	Brazil	Pantaneiro	6-Remote	Nonglobal
23413	RM19335	Cattle	MS	East_Africa	East_African_Shorthorned_Zebu	0.105171	Ecuador	Puna	6-Remote	Nonglobal
23426	RM19335	Cattle	MS	East_Africa	East_African_Shorthorned_Zebu	0.12637	Spain	Retinta	6-Remote	Nonglobal
23412	RM19335	Cattle	MS	East_Africa	East_African_Shorthorned_Zebu	0.105171	Ecuador	Santa_Elena	6-Remote	Nonglobal
23433	RM19335	Cattle	MS	East_Africa	East_African_Shorthorned_Zebu	0.130884	USA	Texas_Longhorn	6-Remote	Nonglobal
23418	RM19335	Cattle	MS	East_Africa	East_African_Shorthorned_Zebu	0.150274	Costa_Rica	Tropical_Dairy_Criollo	6-Remote	Nonglobal
23430	RM19335	Cattle	MS	East_Africa	East_African_Shorthorned_Zebu	0.166491	Uruguay	Uruguayan_Criollo	6-Remote	Nonglobal
22467	RM19230	Cattle	MS	Turkey	Eastern_Anatolian_Red	0.04	Turkey	Turkish_Grey_Steppe	1-Same	Nonglobal
22458	RM12500	Cattle	MS	Estonia	Estonian_Grey	0.056	Estonia	Estonian_Red	1-Same	Nonglobal
22457	RM12500	Cattle	MS	Estonia	Estonian_Grey	0.052	Finland	Finnish_Holstein	3-Marine-adj	Nonglobal
22946	RM7445	Cattle	MS	Finland	Finnish_Ayrshire	0.067	Finland	Eastern_Finncattle	3-Marine-adj	Nonglobal
22948	RM7445	Cattle	MS	Finland	Finnish_Ayrshire	0.097	Finland	North_Finnish	3-Marine-adj	Nonglobal
22947	RM7445	Cattle	MS	Finland	Finnish_Ayrshire	0.091	Finland	West_Finnish	3-Marine-adj	Nonglobal
23132	RM7445	Cattle	MS	USA	Finnish_Holstein	0.047	Finland	Eastern_Finncattle	6-Remote	Global
23135	RM7445	Cattle	MS	USA	Finnish_Holstein	0.067	Finland	Finnish_Ayrshire	6-Remote	Global
23134	RM7445	Cattle	MS	USA	Finnish_Holstein	0.064	Finland	North_Finnish	6-Remote	Global
23133	RM7445	Cattle	MS	USA	Finnish_Holstein	0.063	Finland	West_Finnish	6-Remote	Global
22922	RM12398	Cattle	MS	Ethiopia	Fogera	0.0146	Ethiopia	Irob	1-Same	Nonglobal
22913	RM12398	Cattle	MS	Ethiopia	Fogera	0.0055	Ethiopia	Raya	1-Same	Nonglobal
23230	RM19287	Cattle	MS	France	French_Red_Pied_Lowland	0.116	France	Montbeliard	1-Same	Nonglobal
23231	RM19287	Cattle	MS	France	French_Red_Pied_Lowland	0.124	France	Salers	1-Same	Nonglobal
23582	RM19335	Cattle	MS	Spain	Galician_Blond	0.117395	Argentina	Argentine_Criollo	6-Remote	Nonglobal
23728	RM19335	Cattle	MS	Spain	Galician_Blond	0.0345846	Spain	Avilena-Black_Iberian	1-Same	Nonglobal
23609	RM19335	Cattle	MS	Spain	Galician_Blond	0.110711	Colombia	Blanco_Orejinegro	6-Remote	Nonglobal
23595	RM19335	Cattle	MS	Spain	Galician_Blond	0.0963648	Brazil	Caracu	6-Remote	Nonglobal
23688	RM19335	Cattle	MS	Spain	Galician_Blond	0.1096	Paraguay	Criolla_Pilcomayo	6-Remote	Nonglobal
23679	RM19335	Cattle	MS	Spain	Galician_Blond	0.0692955	Panama	Guaymi	6-Remote	Nonglobal
23613	RM19335	Cattle	MS	Spain	Galician_Blond	0.0725082	Colombia	Harton	6-Remote	Nonglobal
23646	RM19335	Cattle	MS	Spain	Galician_Blond	0.0974617	Ecuador	Jaspeado_Manabita	6-Remote	Nonglobal
23651	RM19335	Cattle	MS	Spain	Galician_Blond	0.0811227	Ecuador	Loja	6-Remote	Nonglobal
23637	RM19335	Cattle	MS	Spain	Galician_Blond	0.111822	Ecuador	Macabeo	6-Remote	Nonglobal
23591	RM19335	Cattle	MS	Spain	Galician_Blond	0.105171	Brazil	Pantaneiro	6-Remote	Nonglobal
23639	RM19335	Cattle	MS	Spain	Galician_Blond	0.106277	Ecuador	Puna	6-Remote	Nonglobal
23725	RM19335	Cattle	MS	Spain	Galician_Blond	0.0428945	Spain	Retinta	1-Same	Nonglobal
23638	RM19335	Cattle	MS	Spain	Galician_Blond	0.111822	Ecuador	Santa_Elena	6-Remote	Nonglobal
23742	RM19335	Cattle	MS	Spain	Galician_Blond	0.0930807	USA	Texas_Longhorn	6-Remote	Nonglobal
23676	RM19335	Cattle	MS	Spain	Galician_Blond	0.0010005	Costa_Rica	Tropical_Dairy_Criollo	6-Remote	Nonglobal
23733	RM19335	Cattle	MS	Spain	Galician_Blond	0.15604	Uruguay	Uruguayan_Criollo	6-Remote	Nonglobal
20312	RM13438	Cattle	MS	France	Gascon	0.0778	Portugal	Alentejana	4-Nbut1	Nonglobal
20234	RM13438	Cattle	MS	France	Gascon	0.0783	Spain	Alistana-Sanabresa	2-Land-adj	Nonglobal
20227	RM13438	Cattle	MS	France	Gascon	0.0421	Spain	Asturiana_de_las_Montanas	2-Land-adj	Nonglobal
20228	RM13438	Cattle	MS	France	Gascon	0.049	Spain	Asturiana_de_los_Valles	2-Land-adj	Nonglobal
20323	RM13438	Cattle	MS	France	Gascon	0.0421	France	Aubrac	1-Same	Nonglobal
20308	RM13438	Cattle	MS	France	Gascon	0.0673	Portugal	Barrosa	4-Nbut1	Nonglobal
23229	RM19287	Cattle	MS	France	Gascon	0.112	France	French_Red_Pied_Lowland	1-Same	Nonglobal
20309	RM13438	Cattle	MS	France	Gascon	0.068	Portugal	Maronesa	4-Nbut1	Nonglobal
20307	RM13438	Cattle	MS	France	Gascon	0.0635	Portugal	Mertolenga	4-Nbut1	Nonglobal
20319	RM13438	Cattle	MS	France	Gascon	0.1062	Portugal	Mirandesa	4-Nbut1	Nonglobal
23223	RM19287	Cattle	MS	France	Gascon	0.073	France	Montbeliard	1-Same	Nonglobal
23222	RM19287	Cattle	MS	France	Gascon	0.07	France	Salers	1-Same	Nonglobal
20235	RM13438	Cattle	MS	France	Gascon	0.0822	Spain	Sayaguesa	2-Land-adj	Nonglobal
20233	RM13438	Cattle	MS	France	Gascon	0.0732	Spain	Tudanca	2-Land-adj	Nonglobal
21821	RM18988	Cattle	MS	Germany	German_Simmental	0.07	Romania	Romanian_Brown	6-Remote	Global
21819	RM18988	Cattle	MS	Germany	German_Simmental	0.048	Romania	Romanian_Grey	6-Remote	Global
21820	RM18988	Cattle	MS	Germany	German_Simmental	0.05	Romania	Romanian_Holstein-Friesian	6-Remote	Global
21814	RM18988	Cattle	MS	Germany	German_Simmental	0.011	Romania	Romanian_Simmental	6-Remote	Global
23543	RM19335	Cattle	MS	India	Gir	0.284025	Spain	Andalusian_Black	6-Remote	Nonglobal
23522	RM19335	Cattle	MS	India	Gir	0.304735	Argentina	Argentine_Criollo	6-Remote	Nonglobal
23542	RM19335	Cattle	MS	India	Gir	0.286596	Spain	Avilena-Black_Iberian	6-Remote	Nonglobal
23547	RM19335	Cattle	MS	India	Gir	0.225072	Spain	Berrenda_en_Colorado	6-Remote	Nonglobal
23525	RM19335	Cattle	MS	India	Gir	0.303431	Colombia	Blanco_Orejinegro	6-Remote	Nonglobal
23550	RM19335	Cattle	MS	India	Gir	0.289172	USA	Brown_Swiss	6-Remote	Global
23544	RM19335	Cattle	MS	India	Gir	0.246077	Spain	Canary_Island	6-Remote	Nonglobal
23523	RM19335	Cattle	MS	India	Gir	0.238623	Brazil	Caracu	6-Remote	Nonglobal
23534	RM19335	Cattle	MS	India	Gir	0.307347	France	Charolais	6-Remote	Global
23538	RM19335	Cattle	MS	India	Gir	0.162997	Paraguay	Criolla_Pilcomayo	6-Remote	Nonglobal
23527	RM19335	Cattle	MS	India	Gir	0.15604	East_Africa	East_African_Shorthorned_Zebu	6-Remote	Nonglobal
23541	RM19335	Cattle	MS	India	Gir	0.291753	Spain	Galician_Blond	6-Remote	Nonglobal
23537	RM19335	Cattle	MS	India	Gir	0.20925	Panama	Guaymi	6-Remote	Nonglobal
23526	RM19335	Cattle	MS	India	Gir	0.208	Colombia	Harton	6-Remote	Nonglobal
23533	RM19335	Cattle	MS	India	Gir	0.293045	England	Hereford	6-Remote	Global
23549	RM19335	Cattle	MS	India	Gir	0.3139	USA	Holstein	6-Remote	Global
23530	RM19335	Cattle	MS	India	Gir	0.169996	Ecuador	Jaspeado_Manabita	6-Remote	Nonglobal
23535	RM19335	Cattle	MS	India	Gir	0.2586	France	Limousin	6-Remote	Global
23529	RM19335	Cattle	MS	India	Gir	0.223848	Ecuador	Loja	6-Remote	Nonglobal
23528	RM19335	Cattle	MS	India	Gir	0.25483	Ecuador	Macabeo	6-Remote	Nonglobal
23539	RM19335	Cattle	MS	India	Gir	0.377128	Spain	Marismena	6-Remote	Nonglobal
23545	RM19335	Cattle	MS	India	Gir	0.244831	Spain	Pajuna	6-Remote	Nonglobal
23540	RM19335	Cattle	MS	India	Gir	0.360701	Spain	Palmera	6-Remote	Nonglobal
23524	RM19335	Cattle	MS	India	Gir	0.173511	Brazil	Pantaneiro	6-Remote	Nonglobal
23531	RM19335	Cattle	MS	India	Gir	0.14225	Ecuador	Puna	6-Remote	Nonglobal
23546	RM19335	Cattle	MS	India	Gir	0.237385	Spain	Retinta	6-Remote	Nonglobal
23532	RM19335	Cattle	MS	India	Gir	0.141108	Ecuador	Santa_Elena	6-Remote	Nonglobal
23551	RM19335	Cattle	MS	India	Gir	0.223848	USA	Texas_Longhorn	6-Remote	Nonglobal
23536	RM19335	Cattle	MS	India	Gir	0.284025	Costa_Rica	Tropical_Dairy_Criollo	6-Remote	Nonglobal
23548	RM19335	Cattle	MS	India	Gir	0.307347	Uruguay	Uruguayan_Criollo	6-Remote	Nonglobal
20526	RM18989	Cattle	MS	Mongolia	Gobi	0.0266	Kyrgystan	Ala-Tau	4-Nbut1	Nonglobal
20474	RM18989	Cattle	MS	Mongolia	Gobi	0.0369	Russia	Altai	2-Land-adj	Nonglobal
20525	RM18989	Cattle	MS	Mongolia	Gobi	0.0328	Kyrgystan	Aulie-Ata	4-Nbut1	Nonglobal
20549	RM18989	Cattle	MS	Mongolia	Gobi	0.0525	USA	Brown_Swiss	6-Remote	Global
20552	RM18989	Cattle	MS	Mongolia	Gobi	0.0338	USA	Holstein	6-Remote	Global
20481	RM18989	Cattle	MS	Mongolia	Gobi	0.0209	Russia	Kalmyk	2-Land-adj	Nonglobal
20422	RM18989	Cattle	MS	Mongolia	Gobi	0.0299	Mongolia	Khogorogo	1-Same	Nonglobal
20471	RM18989	Cattle	MS	Mongolia	Gobi	0.05	Russia	Kholmogory	2-Land-adj	Nonglobal
20472	RM18989	Cattle	MS	Mongolia	Gobi	0.0494	Russia	Kostroma	2-Land-adj	Nonglobal
20524	RM18989	Cattle	MS	Mongolia	Gobi	0.0391	Kyrgystan	Kyrgyz_Beef-type	4-Nbut1	Nonglobal
20527	RM18989	Cattle	MS	Mongolia	Gobi	0.0251	Kyrgystan	Kyrgyz_Native	4-Nbut1	Nonglobal
20476	RM18989	Cattle	MS	Mongolia	Gobi	0.0342	Russia	Red_Gorbatov	2-Land-adj	Nonglobal
20479	RM18989	Cattle	MS	Mongolia	Gobi	0.0238	Russia	Tagil	2-Land-adj	Nonglobal
20466	RM18989	Cattle	MS	Mongolia	Gobi	0.066	Ukraine	Ukrainian_Grey	4-Nbut1	Nonglobal
20464	RM18989	Cattle	MS	Mongolia	Gobi	0.0675	Russia	Yakut	2-Land-adj	Nonglobal
20470	RM18989	Cattle	MS	Mongolia	Gobi	0.0531	Russia	Yaroslavl	2-Land-adj	Nonglobal
23561	RM19335	Cattle	MS	Panama	Guaymi	0.0639623	Ecuador	Jaspeado_Manabita	4-Nbut1	Nonglobal
23562	RM19335	Cattle	MS	Panama	Guaymi	0.0502204	Ecuador	Loja	4-Nbut1	Nonglobal
23560	RM19335	Cattle	MS	Panama	Guaymi	0.0639623	Ecuador	Macabeo	4-Nbut1	Nonglobal
23559	RM19335	Cattle	MS	Panama	Guaymi	0.0768068	Ecuador	Puna	4-Nbut1	Nonglobal
23558	RM19335	Cattle	MS	Panama	Guaymi	0.0768068	Ecuador	Santa_Elena	4-Nbut1	Nonglobal
23564	RM19335	Cattle	MS	Panama	Guaymi	0.0470744	USA	Texas_Longhorn	6-Remote	Nonglobal
23563	RM19335	Cattle	MS	Panama	Guaymi	0.0746553	Costa_Rica	Tropical_Dairy_Criollo	4-Nbut1	Nonglobal
23353	RM19335	Cattle	MS	Brazil	Guzera	0.287883	Spain	Andalusian_Black	6-Remote	Nonglobal
23268	RM19335	Cattle	MS	Brazil	Guzera	0.331092	Argentina	Argentine_Criollo	2-Land-adj	Nonglobal
23350	RM19335	Cattle	MS	Brazil	Guzera	0.293045	Spain	Avilena-Black_Iberian	6-Remote	Nonglobal
23367	RM19335	Cattle	MS	Brazil	Guzera	0.220182	Spain	Berrenda_en_Colorado	6-Remote	Nonglobal
23281	RM19335	Cattle	MS	Brazil	Guzera	0.309964	Colombia	Blanco_Orejinegro	2-Land-adj	Nonglobal
23386	RM19335	Cattle	MS	Brazil	Guzera	0.0650268	USA	Brahman	6-Remote	Nonglobal
23375	RM19335	Cattle	MS	Brazil	Guzera	0.303431	USA	Brown_Swiss	6-Remote	Global
23362	RM19335	Cattle	MS	Brazil	Guzera	0.238623	Spain	Canary_Island	6-Remote	Nonglobal
23271	RM19335	Cattle	MS	Brazil	Guzera	0.221403	Brazil	Caracu	1-Same	Nonglobal
23322	RM19335	Cattle	MS	Brazil	Guzera	0.317848	France	Charolais	6-Remote	Global
23341	RM19335	Cattle	MS	Brazil	Guzera	0.165325	Paraguay	Criolla_Pilcomayo	2-Land-adj	Nonglobal
23291	RM19335	Cattle	MS	Brazil	Guzera	0.136553	East_Africa	East_African_Shorthorned_Zebu	6-Remote	Nonglobal
23352	RM19335	Cattle	MS	Brazil	Guzera	0.291753	Spain	Galician_Blond	6-Remote	Nonglobal
23330	RM19335	Cattle	MS	Brazil	Guzera	0.0660924	India	Gir	6-Remote	Nonglobal
23336	RM19335	Cattle	MS	Brazil	Guzera	0.200814	Panama	Guaymi	4-Nbut1	Nonglobal
23284	RM19335	Cattle	MS	Brazil	Guzera	0.200814	Colombia	Harton	2-Land-adj	Nonglobal
23319	RM19335	Cattle	MS	Brazil	Guzera	0.29693	England	Hereford	6-Remote	Global
23374	RM19335	Cattle	MS	Brazil	Guzera	0.324454	USA	Holstein	6-Remote	Global
23300	RM19335	Cattle	MS	Brazil	Guzera	0.171166	Ecuador	Jaspeado_Manabita	4-Nbut1	Nonglobal
23325	RM19335	Cattle	MS	Brazil	Guzera	0.266174	France	Limousin	6-Remote	Global
23296	RM19335	Cattle	MS	Brazil	Guzera	0.223848	Ecuador	Loja	4-Nbut1	Nonglobal
23294	RM19335	Cattle	MS	Brazil	Guzera	0.272521	Ecuador	Macabeo	4-Nbut1	Nonglobal
23344	RM19335	Cattle	MS	Brazil	Guzera	0.40776	Spain	Marismena	6-Remote	Nonglobal
23359	RM19335	Cattle	MS	Brazil	Guzera	0.2586	Spain	Pajuna	6-Remote	Nonglobal
23348	RM19335	Cattle	MS	Brazil	Guzera	0.345815	Spain	Palmera	6-Remote	Nonglobal
23275	RM19335	Cattle	MS	Brazil	Guzera	0.161834	Brazil	Pantaneiro	1-Same	Nonglobal
23306	RM19335	Cattle	MS	Brazil	Guzera	0.143393	Ecuador	Puna	4-Nbut1	Nonglobal
23361	RM19335	Cattle	MS	Brazil	Guzera	0.241102	Spain	Retinta	6-Remote	Nonglobal
23305	RM19335	Cattle	MS	Brazil	Guzera	0.149124	Ecuador	Santa_Elena	4-Nbut1	Nonglobal
23278	RM19335	Cattle	MS	Brazil	Guzera	0.0919881	Brazil	Sindi	1-Same	Nonglobal
23382	RM19335	Cattle	MS	Brazil	Guzera	0.10186	USA	Texas_Longhorn	6-Remote	Nonglobal
23331	RM19335	Cattle	MS	Brazil	Guzera	0.28146	Costa_Rica	Tropical_Dairy_Criollo	6-Remote	Nonglobal
23371	RM19335	Cattle	MS	Brazil	Guzera	0.293045	Uruguay	Uruguayan_Criollo	2-Land-adj	Nonglobal
23200	RM12919	Cattle	MS	Vietnam	Ha_Giang	0.0325175	Vietnam	Lang_Son	1-Same	Nonglobal
23195	RM12919	Cattle	MS	Vietnam	Ha_Giang	0.0242903	Vietnam	Nghe_An	1-Same	Nonglobal
23196	RM12919	Cattle	MS	Vietnam	Ha_Giang	0.0263409	Vietnam	Phu_Yen	1-Same	Nonglobal
23198	RM12919	Cattle	MS	Vietnam	Ha_Giang	0.0283957	Vietnam	Thanh-Hoa	1-Same	Nonglobal
23197	RM12919	Cattle	MS	Vietnam	Ha_Giang	0.0273678	Vietnam	U_Dau_Riu	1-Same	Nonglobal
23388	RM19335	Cattle	MS	Colombia	Harton	0.0439379	Colombia	Blanco_Orejinegro	1-Same	Nonglobal
addSep21	RM19653	Cattle	MS	Colombia	Harton	0.06	USA	Brahman	6-Remote	Nonglobal
23402	RM19335	Cattle	MS	Colombia	Harton	0.0356197	Panama	Guaymi	2-Land-adj	Nonglobal
23396	RM19335	Cattle	MS	Colombia	Harton	0.0428945	Ecuador	Jaspeado_Manabita	2-Land-adj	Nonglobal
23398	RM19335	Cattle	MS	Colombia	Harton	0.0232665	Ecuador	Loja	2-Land-adj	Nonglobal
23397	RM19335	Cattle	MS	Colombia	Harton	0.0387312	Ecuador	Macabeo	2-Land-adj	Nonglobal
23392	RM19335	Cattle	MS	Colombia	Harton	0.0811227	Ecuador	Puna	2-Land-adj	Nonglobal
addSep21	RM19653	Cattle	MS	Colombia	Harton	0.05	Colombia	Romosinuano	1-Same	Nonglobal
addSep21	RM19653	Cattle	MS	Colombia	Harton	0.049	Colombia	San_Martinero	1-Same	Nonglobal
23394	RM19335	Cattle	MS	Colombia	Harton	0.0735812	Ecuador	Santa_Elena	2-Land-adj	Nonglobal
23404	RM19335	Cattle	MS	Colombia	Harton	0.0439379	USA	Texas_Longhorn	6-Remote	Nonglobal
23400	RM19335	Cattle	MS	Colombia	Harton	0.0408108	Costa_Rica	Tropical_Dairy_Criollo	2-Land-adj	Nonglobal
23459	RM19335	Cattle	MS	England	Hereford	0.138828	Spain	Andalusian_Black	5-Nbut1marine	Global
23444	RM19335	Cattle	MS	England	Hereford	0.132016	Argentina	Argentine_Criollo	6-Remote	Global
23460	RM19335	Cattle	MS	England	Hereford	0.136553	Spain	Avilena-Black_Iberian	5-Nbut1marine	Global
23465	RM19335	Cattle	MS	England	Hereford	0.0811227	Spain	Berrenda_en_Colorado	5-Nbut1marine	Global
23447	RM19335	Cattle	MS	England	Hereford	0.143393	Colombia	Blanco_Orejinegro	6-Remote	Global
23464	RM19335	Cattle	MS	England	Hereford	0.10186	Spain	Canary_Island	5-Nbut1marine	Global
23446	RM19335	Cattle	MS	England	Hereford	0.128625	Brazil	Caracu	6-Remote	Global
23456	RM19335	Cattle	MS	England	Hereford	0.114048	Paraguay	Criolla_Pilcomayo	6-Remote	Global
23462	RM19335	Cattle	MS	England	Hereford	0.120752	Spain	Galician_Blond	5-Nbut1marine	Global
23455	RM19335	Cattle	MS	England	Hereford	0.116278	Panama	Guaymi	6-Remote	Global
23448	RM19335	Cattle	MS	England	Hereford	0.0854558	Colombia	Harton	6-Remote	Global
23452	RM19335	Cattle	MS	England	Hereford	0.110711	Ecuador	Jaspeado_Manabita	6-Remote	Global
23453	RM19335	Cattle	MS	England	Hereford	0.0854558	Ecuador	Loja	6-Remote	Global
23451	RM19335	Cattle	MS	England	Hereford	0.111822	Ecuador	Macabeo	6-Remote	Global
23458	RM19335	Cattle	MS	England	Hereford	0.152577	Spain	Marismena	5-Nbut1marine	Global
23463	RM19335	Cattle	MS	England	Hereford	0.102963	Spain	Pajuna	5-Nbut1marine	Global
23457	RM19335	Cattle	MS	England	Hereford	0.190056	Spain	Palmera	5-Nbut1marine	Global
23445	RM19335	Cattle	MS	England	Hereford	0.129754	Brazil	Pantaneiro	6-Remote	Global
23450	RM19335	Cattle	MS	England	Hereford	0.117395	Ecuador	Puna	6-Remote	Global
23461	RM19335	Cattle	MS	England	Hereford	0.124119	Spain	Retinta	5-Nbut1marine	Global
23449	RM19335	Cattle	MS	England	Hereford	0.122996	Ecuador	Santa_Elena	6-Remote	Global
23467	RM19335	Cattle	MS	England	Hereford	0.118513	USA	Texas_Longhorn	6-Remote	Global
23454	RM19335	Cattle	MS	England	Hereford	0.111822	Costa_Rica	Tropical_Dairy_Criollo	6-Remote	Global
23466	RM19335	Cattle	MS	England	Hereford	0.12637	Uruguay	Uruguayan_Criollo	6-Remote	Global
22468	RM19230	Cattle	MS	USA	Holstein	0.04	Turkey	Anatolian_Black	6-Remote	Global
23827	RM19335	Cattle	MS	USA	Holstein	0.0930807	Spain	Andalusian_Black	6-Remote	Global
23762	RM19335	Cattle	MS	USA	Holstein	0.144537	Argentina	Argentine_Criollo	6-Remote	Global
23830	RM19335	Cattle	MS	USA	Holstein	0.0865418	Spain	Avilena-Black_Iberian	6-Remote	Global
23836	RM19335	Cattle	MS	USA	Holstein	0.059715	Spain	Berrenda_en_Colorado	6-Remote	Global
23773	RM19335	Cattle	MS	USA	Holstein	0.0832871	Colombia	Blanco_Orejinegro	6-Remote	Global
23848	RM19335	Cattle	MS	USA	Holstein	0.0778842	USA	Brown_Swiss	1-Same	Global
23833	RM19335	Cattle	MS	USA	Holstein	0.0725082	Spain	Canary_Island	6-Remote	Global
23767	RM19335	Cattle	MS	USA	Holstein	0.107383	Brazil	Caracu	6-Remote	Global
23802	RM19335	Cattle	MS	USA	Holstein	0.0898063	France	Charolais	6-Remote	Global
23811	RM19335	Cattle	MS	USA	Holstein	0.106277	Paraguay	Criolla_Pilcomayo	6-Remote	Global
22469	RM19230	Cattle	MS	USA	Holstein	0.049	Turkey	Eastern_Anatolian_Red	6-Remote	Global
23829	RM19335	Cattle	MS	USA	Holstein	0.0908967	Spain	Galician_Blond	6-Remote	Global
23809	RM19335	Cattle	MS	USA	Holstein	0.0682267	Panama	Guaymi	6-Remote	Global
23775	RM19335	Cattle	MS	USA	Holstein	0.0418521	Colombia	Harton	6-Remote	Global
23798	RM19335	Cattle	MS	USA	Holstein	0.111822	England	Hereford	6-Remote	Global
23786	RM19335	Cattle	MS	USA	Holstein	0.0974617	Ecuador	Jaspeado_Manabita	6-Remote	Global
23795	RM19335	Cattle	MS	USA	Holstein	0.0512711	Ecuador	Loja	6-Remote	Global
23787	RM19335	Cattle	MS	USA	Holstein	0.0930807	Ecuador	Macabeo	6-Remote	Global
23824	RM19335	Cattle	MS	USA	Holstein	0.161834	Spain	Marismena	6-Remote	Global
23838	RM19335	Cattle	MS	USA	Holstein	0.0565406	Spain	Pajuna	6-Remote	Global
23821	RM19335	Cattle	MS	USA	Holstein	0.192438	Spain	Palmera	6-Remote	Global
23768	RM19335	Cattle	MS	USA	Holstein	0.107383	Brazil	Pantaneiro	6-Remote	Global
23779	RM19335	Cattle	MS	USA	Holstein	0.149124	Ecuador	Puna	6-Remote	Global
23826	RM19335	Cattle	MS	USA	Holstein	0.0974617	Spain	Retinta	6-Remote	Global
23780	RM19335	Cattle	MS	USA	Holstein	0.143393	Ecuador	Santa_Elena	6-Remote	Global
23847	RM19335	Cattle	MS	USA	Holstein	0.0789626	USA	Texas_Longhorn	1-Same	Global
23806	RM19335	Cattle	MS	USA	Holstein	0.0768068	Costa_Rica	Tropical_Dairy_Criollo	6-Remote	Global
22470	RM19230	Cattle	MS	USA	Holstein	0.07	Turkey	Turkish_Grey_Steppe	6-Remote	Global
23842	RM19335	Cattle	MS	USA	Holstein	0.115162	Uruguay	Uruguayan_Criollo	6-Remote	Global
addSep21	RM1929	Cattle	MS	India	Iduki	0.032	India	Kasargod	1-Same	Nonglobal
addSep21	RM1929	Cattle	MS	India	Iduki	0.066	India	Punganur	1-Same	Nonglobal
22917	RM12398	Cattle	MS	Ethiopia	Irob	0.009	Ethiopia	Raya	1-Same	Nonglobal
22965	RM7445	Cattle	MS	Russia	Istoben	0.06	Finland	Eastern_Finncattle	2-Land-adj	Nonglobal
22980	RM7445	Cattle	MS	Russia	Istoben	0.085	Finland	Finnish_Ayrshire	2-Land-adj	Nonglobal
23040	RM7445	Cattle	MS	Russia	Istoben	0.043	USA	Finnish_Holstein	6-Remote	Nonglobal
22979	RM7445	Cattle	MS	Russia	Istoben	0.081	Finland	North_Finnish	2-Land-adj	Nonglobal
23013	RM7445	Cattle	MS	Russia	Istoben	0.077	Russia	Suksun	1-Same	Nonglobal
22975	RM7445	Cattle	MS	Russia	Istoben	0.074	Finland	West_Finnish	2-Land-adj	Nonglobal
23439	RM19335	Cattle	MS	Ecuador	Jaspeado_Manabita	0.0735812	Ecuador	Macabeo	1-Same	Nonglobal
20456	RM18989	Cattle	MS	Russia	Kalmyk	0.0323	Russia	Altai	1-Same	Nonglobal
23025	RM7445	Cattle	MS	Russia	Kalmyk	0.092	Russia	Bestuzhev	1-Same	Nonglobal
20564	RM18989	Cattle	MS	Russia	Kalmyk	0.0306	USA	Brown_Swiss	6-Remote	Global
22977	RM7445	Cattle	MS	Russia	Kalmyk	0.079	Finland	Eastern_Finncattle	2-Land-adj	Nonglobal
22994	RM7445	Cattle	MS	Russia	Kalmyk	0.111	Finland	Finnish_Ayrshire	2-Land-adj	Nonglobal
23045	RM7445	Cattle	MS	Russia	Kalmyk	0.076	USA	Finnish_Holstein	6-Remote	Nonglobal
20566	RM18989	Cattle	MS	Russia	Kalmyk	0.0268	USA	Holstein	6-Remote	Global
23027	RM7445	Cattle	MS	Russia	Kalmyk	0.101	Russia	Istoben	1-Same	Nonglobal
20457	RM18989	Cattle	MS	Russia	Kalmyk	0.0322	Russia	Kholmogory	1-Same	Nonglobal
23011	RM7445	Cattle	MS	Russia	Kalmyk	0.074	Russia	Kholmogory	1-Same	Nonglobal
20453	RM18989	Cattle	MS	Russia	Kalmyk	0.0351	Russia	Kostroma	1-Same	Nonglobal
22991	RM7445	Cattle	MS	Russia	Kalmyk	0.099	Finland	North_Finnish	2-Land-adj	Nonglobal
23020	RM7445	Cattle	MS	Russia	Kalmyk	0.085	Russia	Pechora	1-Same	Nonglobal
20458	RM18989	Cattle	MS	Russia	Kalmyk	0.0291	Russia	Red_Gorbatov	1-Same	Nonglobal
23037	RM7445	Cattle	MS	Russia	Kalmyk	0.061	Ukraine	Red_Steppe	2-Land-adj	Nonglobal
23021	RM7445	Cattle	MS	Russia	Kalmyk	0.085	Russia	Russian_Black_Pied	1-Same	Nonglobal
23022	RM7445	Cattle	MS	Russia	Kalmyk	0.087	Russia	Suksun	1-Same	Nonglobal
20460	RM18989	Cattle	MS	Russia	Kalmyk	0.0155	Russia	Tagil	1-Same	Nonglobal
20439	RM18989	Cattle	MS	Russia	Kalmyk	0.0652	Ukraine	Ukrainian_Grey	2-Land-adj	Nonglobal
22978	RM7445	Cattle	MS	Russia	Kalmyk	0.08	Finland	West_Finnish	2-Land-adj	Nonglobal
20454	RM18989	Cattle	MS	Russia	Kalmyk	0.0341	Russia	Yaroslavl	1-Same	Nonglobal
23005	RM7445	Cattle	MS	Russia	Kalmyk	0.067	Russia	Yaroslavl	1-Same	Nonglobal
addSep21	RM1929	Cattle	MS	India	Kasargod	0.07	India	Punganur	1-Same	Nonglobal
22955	RM7445	Cattle	MS	Kazakhstan	Kazakh_Whiteheaded	0.066	Russia	Bestuzhev	2-Land-adj	Nonglobal
22949	RM7445	Cattle	MS	Kazakhstan	Kazakh_Whiteheaded	0.045	Finland	Eastern_Finncattle	4-Nbut1	Nonglobal
22952	RM7445	Cattle	MS	Kazakhstan	Kazakh_Whiteheaded	0.086	Finland	Finnish_Ayrshire	4-Nbut1	Nonglobal
22962	RM7445	Cattle	MS	Kazakhstan	Kazakh_Whiteheaded	0.053	USA	Finnish_Holstein	6-Remote	Nonglobal
22959	RM7445	Cattle	MS	Kazakhstan	Kazakh_Whiteheaded	0.071	Russia	Istoben	2-Land-adj	Nonglobal
22960	RM7445	Cattle	MS	Kazakhstan	Kazakh_Whiteheaded	0.076	Russia	Kalmyk	2-Land-adj	Nonglobal
22958	RM7445	Cattle	MS	Kazakhstan	Kazakh_Whiteheaded	0.069	Russia	Kholmogory	2-Land-adj	Nonglobal
22951	RM7445	Cattle	MS	Kazakhstan	Kazakh_Whiteheaded	0.077	Finland	North_Finnish	4-Nbut1	Nonglobal
22956	RM7445	Cattle	MS	Kazakhstan	Kazakh_Whiteheaded	0.067	Russia	Pechora	2-Land-adj	Nonglobal
22961	RM7445	Cattle	MS	Kazakhstan	Kazakh_Whiteheaded	0.041	Ukraine	Red_Steppe	4-Nbut1	Nonglobal
22954	RM7445	Cattle	MS	Kazakhstan	Kazakh_Whiteheaded	0.065	Russia	Russian_Black_Pied	2-Land-adj	Nonglobal
22957	RM7445	Cattle	MS	Kazakhstan	Kazakh_Whiteheaded	0.069	Russia	Suksun	2-Land-adj	Nonglobal
22950	RM7445	Cattle	MS	Kazakhstan	Kazakh_Whiteheaded	0.064	Finland	West_Finnish	4-Nbut1	Nonglobal
22953	RM7445	Cattle	MS	Kazakhstan	Kazakh_Whiteheaded	0.063	Russia	Yaroslavl	2-Land-adj	Nonglobal
20210	RM13930	Cattle	MS	Ireland	Kerry	0.094	England	Devon	3-Marine-adj	Nonglobal
20522	RM18989	Cattle	MS	Mongolia	Khogorogo	0.0503	Kyrgystan	Ala-Tau	4-Nbut1	Nonglobal
20468	RM18989	Cattle	MS	Mongolia	Khogorogo	0.0642	Russia	Altai	2-Land-adj	Nonglobal
20521	RM18989	Cattle	MS	Mongolia	Khogorogo	0.0523	Kyrgystan	Aulie-Ata	4-Nbut1	Nonglobal
20548	RM18989	Cattle	MS	Mongolia	Khogorogo	0.0762	USA	Brown_Swiss	6-Remote	Global
20550	RM18989	Cattle	MS	Mongolia	Khogorogo	0.0512	USA	Holstein	6-Remote	Global
20475	RM18989	Cattle	MS	Mongolia	Khogorogo	0.0352	Russia	Kalmyk	2-Land-adj	Nonglobal
20467	RM18989	Cattle	MS	Mongolia	Khogorogo	0.0645	Russia	Kholmogory	2-Land-adj	Nonglobal
20462	RM18989	Cattle	MS	Mongolia	Khogorogo	0.0815	Russia	Kostroma	2-Land-adj	Nonglobal
20520	RM18989	Cattle	MS	Mongolia	Khogorogo	0.0695	Kyrgystan	Kyrgyz_Beef-type	4-Nbut1	Nonglobal
20523	RM18989	Cattle	MS	Mongolia	Khogorogo	0.0487	Kyrgystan	Kyrgyz_Native	4-Nbut1	Nonglobal
20469	RM18989	Cattle	MS	Mongolia	Khogorogo	0.059	Russia	Red_Gorbatov	2-Land-adj	Nonglobal
20473	RM18989	Cattle	MS	Mongolia	Khogorogo	0.0409	Russia	Tagil	2-Land-adj	Nonglobal
20461	RM18989	Cattle	MS	Mongolia	Khogorogo	0.1074	Ukraine	Ukrainian_Grey	4-Nbut1	Nonglobal
20463	RM18989	Cattle	MS	Mongolia	Khogorogo	0.0763	Russia	Yakut	2-Land-adj	Nonglobal
20465	RM18989	Cattle	MS	Mongolia	Khogorogo	0.0667	Russia	Yaroslavl	2-Land-adj	Nonglobal
22970	RM7445	Cattle	MS	Russia	Kholmogory	0.069	Finland	Eastern_Finncattle	2-Land-adj	Nonglobal
22992	RM7445	Cattle	MS	Russia	Kholmogory	0.101	Finland	Finnish_Ayrshire	2-Land-adj	Nonglobal
23041	RM7445	Cattle	MS	Russia	Kholmogory	0.055	USA	Finnish_Holstein	6-Remote	Nonglobal
20561	RM18989	Cattle	MS	Russia	Kholmogory	0.0333	USA	Holstein	6-Remote	Global
23002	RM7445	Cattle	MS	Russia	Kholmogory	0.064	Russia	Istoben	1-Same	Nonglobal
22989	RM7445	Cattle	MS	Russia	Kholmogory	0.099	Finland	North_Finnish	2-Land-adj	Nonglobal
23024	RM7445	Cattle	MS	Russia	Kholmogory	0.09	Russia	Suksun	1-Same	Nonglobal
20455	RM18989	Cattle	MS	Russia	Kholmogory	0.0325	Russia	Tagil	1-Same	Nonglobal
22981	RM7445	Cattle	MS	Russia	Kholmogory	0.087	Finland	West_Finnish	2-Land-adj	Nonglobal
23001	RM7445	Cattle	MS	Russia	Kholmogory	0.058	Russia	Yaroslavl	1-Same	Nonglobal
20563	RM18989	Cattle	MS	Russia	Kostroma	0.0319	USA	Brown_Swiss	6-Remote	Global
20567	RM18989	Cattle	MS	Russia	Kostroma	0.0229	USA	Holstein	6-Remote	Global
20443	RM18989	Cattle	MS	Russia	Kostroma	0.0567	Russia	Kholmogory	1-Same	Nonglobal
20448	RM18989	Cattle	MS	Russia	Kostroma	0.0416	Russia	Red_Gorbatov	1-Same	Nonglobal
20451	RM18989	Cattle	MS	Russia	Kostroma	0.0367	Russia	Tagil	1-Same	Nonglobal
20432	RM18989	Cattle	MS	Russia	Kostroma	0.087	Ukraine	Ukrainian_Grey	2-Land-adj	Nonglobal
20438	RM18989	Cattle	MS	Russia	Kostroma	0.0654	Russia	Yaroslavl	1-Same	Nonglobal
20420	RM18989	Cattle	MS	Kyrgystan	Kyrgyz_Beef-type	0.0136	Kyrgystan	Ala-Tau	1-Same	Nonglobal
20504	RM18989	Cattle	MS	Kyrgystan	Kyrgyz_Beef-type	0.0298	Russia	Altai	4-Nbut1	Nonglobal
20416	RM18989	Cattle	MS	Kyrgystan	Kyrgyz_Beef-type	0.0272	Kyrgystan	Aulie-Ata	1-Same	Nonglobal
20541	RM18989	Cattle	MS	Kyrgystan	Kyrgyz_Beef-type	0.0304	USA	Brown_Swiss	6-Remote	Global
20542	RM18989	Cattle	MS	Kyrgystan	Kyrgyz_Beef-type	0.0301	USA	Holstein	6-Remote	Global
20508	RM18989	Cattle	MS	Kyrgystan	Kyrgyz_Beef-type	0.028	Russia	Kalmyk	4-Nbut1	Nonglobal
20496	RM18989	Cattle	MS	Kyrgystan	Kyrgyz_Beef-type	0.0472	Russia	Kholmogory	4-Nbut1	Nonglobal
20513	RM18989	Cattle	MS	Kyrgystan	Kyrgyz_Beef-type	0.0231	Russia	Kostroma	4-Nbut1	Nonglobal
20501	RM18989	Cattle	MS	Kyrgystan	Kyrgyz_Beef-type	0.0311	Russia	Red_Gorbatov	4-Nbut1	Nonglobal
20507	RM18989	Cattle	MS	Kyrgystan	Kyrgyz_Beef-type	0.0281	Russia	Tagil	4-Nbut1	Nonglobal
20491	RM18989	Cattle	MS	Kyrgystan	Kyrgyz_Beef-type	0.0658	Ukraine	Ukrainian_Grey	4-Nbut1	Nonglobal
20492	RM18989	Cattle	MS	Kyrgystan	Kyrgyz_Beef-type	0.0587	Russia	Yaroslavl	4-Nbut1	Nonglobal
20421	RM18989	Cattle	MS	Kyrgystan	Kyrgyz_Native	0.0049	Kyrgystan	Ala-Tau	1-Same	Nonglobal
20505	RM18989	Cattle	MS	Kyrgystan	Kyrgyz_Native	0.0291	Russia	Altai	4-Nbut1	Nonglobal
20417	RM18989	Cattle	MS	Kyrgystan	Kyrgyz_Native	0.0204	Kyrgystan	Aulie-Ata	1-Same	Nonglobal
20543	RM18989	Cattle	MS	Kyrgystan	Kyrgyz_Native	0.0291	USA	Brown_Swiss	6-Remote	Global
20545	RM18989	Cattle	MS	Kyrgystan	Kyrgyz_Native	0.0267	USA	Holstein	6-Remote	Global
20562	RM18989	Cattle	MS	Russia	Kyrgyz_Native	0.033	USA	Holstein	6-Remote	Global
20519	RM18989	Cattle	MS	Kyrgystan	Kyrgyz_Native	0.0156	Russia	Kalmyk	4-Nbut1	Nonglobal
20497	RM18989	Cattle	MS	Kyrgystan	Kyrgyz_Native	0.0402	Russia	Kholmogory	4-Nbut1	Nonglobal
20447	RM18989	Cattle	MS	Russia	Kyrgyz_Native	0.0417	Russia	Kholmogory	1-Same	Nonglobal
20510	RM18989	Cattle	MS	Kyrgystan	Kyrgyz_Native	0.0271	Russia	Kostroma	4-Nbut1	Nonglobal
20419	RM18989	Cattle	MS	Kyrgystan	Kyrgyz_Native	0.0147	Kyrgystan	Kyrgyz_Beef-type	1-Same	Nonglobal
20502	RM18989	Cattle	MS	Kyrgystan	Kyrgyz_Native	0.031	Russia	Red_Gorbatov	4-Nbut1	Nonglobal
20515	RM18989	Cattle	MS	Kyrgystan	Kyrgyz_Native	0.0198	Russia	Tagil	4-Nbut1	Nonglobal
20459	RM18989	Cattle	MS	Russia	Kyrgyz_Native	0.0268	Russia	Tagil	1-Same	Nonglobal
20489	RM18989	Cattle	MS	Kyrgystan	Kyrgyz_Native	0.0696	Ukraine	Ukrainian_Grey	6-Remote	Nonglobal
20493	RM18989	Cattle	MS	Kyrgystan	Kyrgyz_Native	0.0535	Russia	Yaroslavl	4-Nbut1	Nonglobal
23203	RM12919	Cattle	MS	Vietnam	Lang_Son	0.037693	Vietnam	Nghe_An	1-Same	Nonglobal
23201	RM12919	Cattle	MS	Vietnam	Lang_Son	0.0335505	Vietnam	Phu_Yen	1-Same	Nonglobal
23204	RM12919	Cattle	MS	Vietnam	Lang_Son	0.0428945	Vietnam	Thanh-Hoa	1-Same	Nonglobal
23205	RM12919	Cattle	MS	Vietnam	Lang_Son	0.0449824	Vietnam	U_Dau_Riu	1-Same	Nonglobal
23511	RM19335	Cattle	MS	France	Limousin	0.0512711	Spain	Andalusian_Black	2-Land-adj	Global
23469	RM19335	Cattle	MS	France	Limousin	0.0985597	Argentina	Argentine_Criollo	6-Remote	Global
23508	RM19335	Cattle	MS	France	Limousin	0.067159	Spain	Avilena-Black_Iberian	2-Land-adj	Global
23514	RM19335	Cattle	MS	France	Limousin	0.0356197	Spain	Berrenda_en_Colorado	2-Land-adj	Global
23475	RM19335	Cattle	MS	France	Limousin	0.0832871	Colombia	Blanco_Orejinegro	6-Remote	Global
23521	RM19335	Cattle	MS	France	Limousin	0.0533757	USA	Brown_Swiss	6-Remote	Global
23510	RM19335	Cattle	MS	France	Limousin	0.0533757	Spain	Canary_Island	2-Land-adj	Global
23472	RM19335	Cattle	MS	France	Limousin	0.0919881	Brazil	Caracu	6-Remote	Global
23490	RM19335	Cattle	MS	France	Limousin	0.059715	France	Charolais	1-Same	Global
23496	RM19335	Cattle	MS	France	Limousin	0.0725082	Paraguay	Criolla_Pilcomayo	6-Remote	Global
23502	RM19335	Cattle	MS	France	Limousin	0.0822043	Spain	Galician_Blond	2-Land-adj	Global
23494	RM19335	Cattle	MS	France	Limousin	0.059715	Panama	Guaymi	6-Remote	Global
23477	RM19335	Cattle	MS	France	Limousin	0.037693	Colombia	Harton	6-Remote	Global
23489	RM19335	Cattle	MS	France	Limousin	0.10186	England	Hereford	3-Marine-adj	Global
22464	RM14407	Cattle	MS	France	Limousin	0.13	USA	Holstein	6-Remote	Global
23519	RM19335	Cattle	MS	France	Limousin	0.067159	USA	Holstein	6-Remote	Global
23484	RM19335	Cattle	MS	France	Limousin	0.0811227	Ecuador	Jaspeado_Manabita	6-Remote	Global
23487	RM19335	Cattle	MS	France	Limousin	0.0512711	Ecuador	Loja	6-Remote	Global
23486	RM19335	Cattle	MS	France	Limousin	0.0703653	Ecuador	Macabeo	6-Remote	Global
23500	RM19335	Cattle	MS	France	Limousin	0.128625	Spain	Marismena	2-Land-adj	Global
23512	RM19335	Cattle	MS	France	Limousin	0.0491707	Spain	Pajuna	2-Land-adj	Global
23499	RM19335	Cattle	MS	France	Limousin	0.15604	Spain	Palmera	2-Land-adj	Global
23473	RM19335	Cattle	MS	France	Limousin	0.0822043	Brazil	Pantaneiro	6-Remote	Global
23482	RM19335	Cattle	MS	France	Limousin	0.110711	Ecuador	Puna	6-Remote	Global
23504	RM19335	Cattle	MS	France	Limousin	0.0778842	Spain	Retinta	2-Land-adj	Global
23481	RM19335	Cattle	MS	France	Limousin	0.118513	Ecuador	Santa_Elena	6-Remote	Global
23520	RM19335	Cattle	MS	France	Limousin	0.0607752	USA	Texas_Longhorn	6-Remote	Global
23492	RM19335	Cattle	MS	France	Limousin	0.0725082	Costa_Rica	Tropical_Dairy_Criollo	6-Remote	Global
23516	RM19335	Cattle	MS	France	Limousin	0.120752	Uruguay	Uruguayan_Criollo	6-Remote	Global
23436	RM19335	Cattle	MS	Ecuador	Loja	0.0887171	Ecuador	Jaspeado_Manabita	1-Same	Nonglobal
23441	RM19335	Cattle	MS	Ecuador	Loja	0.048122	Ecuador	Macabeo	1-Same	Nonglobal
addSep21	RM19649	Cattle	MS	Cuba	Mambi	0.077	Cuba	Taino	1-Same	Nonglobal
23579	RM19335	Cattle	MS	Spain	Marismena	0.186491	Argentina	Argentine_Criollo	6-Remote	Nonglobal
23699	RM19335	Cattle	MS	Spain	Marismena	0.168826	Spain	Avilena-Black_Iberian	1-Same	Nonglobal
23709	RM19335	Cattle	MS	Spain	Marismena	0.0963648	Spain	Berrenda_en_Colorado	1-Same	Nonglobal
23606	RM19335	Cattle	MS	Spain	Marismena	0.154884	Colombia	Blanco_Orejinegro	6-Remote	Nonglobal
23590	RM19335	Cattle	MS	Spain	Marismena	0.166491	Brazil	Caracu	6-Remote	Nonglobal
23687	RM19335	Cattle	MS	Spain	Marismena	0.133148	Paraguay	Criolla_Pilcomayo	6-Remote	Nonglobal
23696	RM19335	Cattle	MS	Spain	Marismena	0.17586	Spain	Galician_Blond	1-Same	Nonglobal
23678	RM19335	Cattle	MS	Spain	Marismena	0.119632	Panama	Guaymi	6-Remote	Nonglobal
23608	RM19335	Cattle	MS	Spain	Marismena	0.120752	Colombia	Harton	6-Remote	Nonglobal
23631	RM19335	Cattle	MS	Spain	Marismena	0.129754	Ecuador	Jaspeado_Manabita	6-Remote	Nonglobal
23632	RM19335	Cattle	MS	Spain	Marismena	0.12637	Ecuador	Loja	6-Remote	Nonglobal
23629	RM19335	Cattle	MS	Spain	Marismena	0.134282	Ecuador	Macabeo	6-Remote	Nonglobal
23589	RM19335	Cattle	MS	Spain	Marismena	0.169996	Brazil	Pantaneiro	6-Remote	Nonglobal
23627	RM19335	Cattle	MS	Spain	Marismena	0.160673	Ecuador	Puna	6-Remote	Nonglobal
23701	RM19335	Cattle	MS	Spain	Marismena	0.166491	Spain	Retinta	1-Same	Nonglobal
23625	RM19335	Cattle	MS	Spain	Marismena	0.166491	Ecuador	Santa_Elena	6-Remote	Nonglobal
23741	RM19335	Cattle	MS	Spain	Marismena	0.120752	USA	Texas_Longhorn	6-Remote	Nonglobal
23669	RM19335	Cattle	MS	Spain	Marismena	0.151425	Costa_Rica	Tropical_Dairy_Criollo	6-Remote	Nonglobal
23731	RM19335	Cattle	MS	Spain	Marismena	0.229983	Uruguay	Uruguayan_Criollo	6-Remote	Nonglobal
20330	RM13438	Cattle	MS	Portugal	Maronesa	0.0652	Portugal	Alentejana	1-Same	Nonglobal
20256	RM13438	Cattle	MS	Portugal	Maronesa	0.0746	Spain	Alistana-Sanabresa	2-Land-adj	Nonglobal
20243	RM13438	Cattle	MS	Portugal	Maronesa	0.0421	Spain	Asturiana_de_las_Montanas	2-Land-adj	Nonglobal
20251	RM13438	Cattle	MS	Portugal	Maronesa	0.0613	Spain	Asturiana_de_los_Valles	2-Land-adj	Nonglobal
20327	RM13438	Cattle	MS	Portugal	Maronesa	0.045	Portugal	Barrosa	1-Same	Nonglobal
20257	RM13438	Cattle	MS	Portugal	Maronesa	0.0778	Spain	Sayaguesa	2-Land-adj	Nonglobal
20258	RM13438	Cattle	MS	Portugal	Maronesa	0.0787	Spain	Tudanca	2-Land-adj	Nonglobal
addSep21	RM19651	Cattle	MS	Zimbabwe	Mashona	0.203	USA	Brahman	6-Remote	Nonglobal
20325	RM13438	Cattle	MS	Portugal	Mertolenga	0.0385	Portugal	Alentejana	1-Same	Nonglobal
20255	RM13438	Cattle	MS	Portugal	Mertolenga	0.067	Spain	Alistana-Sanabresa	2-Land-adj	Nonglobal
20244	RM13438	Cattle	MS	Portugal	Mertolenga	0.0442	Spain	Asturiana_de_las_Montanas	2-Land-adj	Nonglobal
20247	RM13438	Cattle	MS	Portugal	Mertolenga	0.051	Spain	Asturiana_de_los_Valles	2-Land-adj	Nonglobal
20326	RM13438	Cattle	MS	Portugal	Mertolenga	0.043	Portugal	Barrosa	1-Same	Nonglobal
20328	RM13438	Cattle	MS	Portugal	Mertolenga	0.057	Portugal	Maronesa	1-Same	Nonglobal
20259	RM13438	Cattle	MS	Portugal	Mertolenga	0.0862	Spain	Sayaguesa	2-Land-adj	Nonglobal
20261	RM13438	Cattle	MS	Portugal	Mertolenga	0.0875	Spain	Tudanca	2-Land-adj	Nonglobal
20332	RM13438	Cattle	MS	Portugal	Mirandesa	0.0976	Portugal	Alentejana	1-Same	Nonglobal
20248	RM13438	Cattle	MS	Portugal	Mirandesa	0.0548	Spain	Alistana-Sanabresa	2-Land-adj	Nonglobal
20260	RM13438	Cattle	MS	Portugal	Mirandesa	0.0863	Spain	Asturiana_de_las_Montanas	2-Land-adj	Nonglobal
20263	RM13438	Cattle	MS	Portugal	Mirandesa	0.0959	Spain	Asturiana_de_los_Valles	2-Land-adj	Nonglobal
20333	RM13438	Cattle	MS	Portugal	Mirandesa	0.1035	Portugal	Barrosa	1-Same	Nonglobal
20334	RM13438	Cattle	MS	Portugal	Mirandesa	0.1114	Portugal	Maronesa	1-Same	Nonglobal
20331	RM13438	Cattle	MS	Portugal	Mirandesa	0.0901	Portugal	Mertolenga	1-Same	Nonglobal
20265	RM13438	Cattle	MS	Portugal	Mirandesa	0.1311	Spain	Sayaguesa	2-Land-adj	Nonglobal
20266	RM13438	Cattle	MS	Portugal	Mirandesa	0.1478	Spain	Tudanca	2-Land-adj	Nonglobal
23228	RM19287	Cattle	MS	France	Montbeliard	0.095	France	Salers	1-Same	Nonglobal
22455	RM11974	Cattle	MS	France	Montbeliard	0.043	France	Villard_de_Lans	1-Same	Nonglobal
20284	RM13438	Cattle	MS	Spain	Morucha	0.0477	Portugal	Alentejana	2-Land-adj	Nonglobal
20367	RM13438	Cattle	MS	Spain	Morucha	0.0694	Spain	Alistana-Sanabresa	1-Same	Nonglobal
20336	RM13438	Cattle	MS	Spain	Morucha	0.036	Spain	Asturiana_de_las_Montanas	1-Same	Nonglobal
20337	RM13438	Cattle	MS	Spain	Morucha	0.0367	Spain	Asturiana_de_los_Valles	1-Same	Nonglobal
20279	RM13438	Cattle	MS	Spain	Morucha	0.0656	France	Aubrac	2-Land-adj	Nonglobal
20342	RM13438	Cattle	MS	Spain	Morucha	0.0453	Spain	Avilena-Black_Iberian	1-Same	Nonglobal
20283	RM13438	Cattle	MS	Spain	Morucha	0.0449	Portugal	Barrosa	2-Land-adj	Nonglobal
20269	RM13438	Cattle	MS	Spain	Morucha	0.0476	France	Gascon	2-Land-adj	Nonglobal
20291	RM13438	Cattle	MS	Spain	Morucha	0.0594	Portugal	Maronesa	2-Land-adj	Nonglobal
20285	RM13438	Cattle	MS	Spain	Morucha	0.049	Portugal	Mertolenga	2-Land-adj	Nonglobal
20304	RM13438	Cattle	MS	Spain	Morucha	0.1077	Portugal	Mirandesa	2-Land-adj	Nonglobal
20278	RM13438	Cattle	MS	Spain	Morucha	0.0608	France	Salers	2-Land-adj	Nonglobal
20374	RM13438	Cattle	MS	Spain	Morucha	0.0759	Spain	Sayaguesa	1-Same	Nonglobal
20339	RM13438	Cattle	MS	Spain	Morucha	0.0417	Spain	Spanish_Brown	1-Same	Nonglobal
20352	RM13438	Cattle	MS	Spain	Morucha	0.055	Spain	Tudanca	1-Same	Nonglobal
23351	RM19335	Cattle	MS	Brazil	Nelore	0.293045	Spain	Andalusian_Black	6-Remote	Nonglobal
23270	RM19335	Cattle	MS	Brazil	Nelore	0.298228	Argentina	Argentine_Criollo	2-Land-adj	Nonglobal
23358	RM19335	Cattle	MS	Brazil	Nelore	0.277621	Spain	Avilena-Black_Iberian	6-Remote	Nonglobal
23369	RM19335	Cattle	MS	Brazil	Nelore	0.203218	Spain	Berrenda_en_Colorado	6-Remote	Nonglobal
23283	RM19335	Cattle	MS	Brazil	Nelore	0.275069	Colombia	Blanco_Orejinegro	2-Land-adj	Nonglobal
23385	RM19335	Cattle	MS	Brazil	Nelore	0.0660924	USA	Brahman	6-Remote	Nonglobal
23379	RM19335	Cattle	MS	Brazil	Nelore	0.269979	USA	Brown_Swiss	6-Remote	Global
23366	RM19335	Cattle	MS	Brazil	Nelore	0.226298	Spain	Canary_Island	6-Remote	Nonglobal
23273	RM19335	Cattle	MS	Brazil	Nelore	0.212883	Brazil	Caracu	1-Same	Nonglobal
23324	RM19335	Cattle	MS	Brazil	Nelore	0.282742	France	Charolais	6-Remote	Global
23342	RM19335	Cattle	MS	Brazil	Nelore	0.139968	Paraguay	Criolla_Pilcomayo	2-Land-adj	Nonglobal
23293	RM19335	Cattle	MS	Brazil	Nelore	0.0941743	East_Africa	East_African_Shorthorned_Zebu	6-Remote	Nonglobal
23357	RM19335	Cattle	MS	Brazil	Nelore	0.280179	Spain	Galician_Blond	6-Remote	Nonglobal
23328	RM19335	Cattle	MS	Brazil	Nelore	0.117395	India	Gir	6-Remote	Nonglobal
23338	RM19335	Cattle	MS	Brazil	Nelore	0.181754	Panama	Guaymi	4-Nbut1	Nonglobal
23277	RM19335	Cattle	MS	Brazil	Nelore	0.115162	Brazil	Guzera	1-Same	Nonglobal
23285	RM19335	Cattle	MS	Brazil	Nelore	0.180573	Colombia	Harton	2-Land-adj	Nonglobal
23320	RM19335	Cattle	MS	Brazil	Nelore	0.287883	England	Hereford	6-Remote	Global
23377	RM19335	Cattle	MS	Brazil	Nelore	0.295634	USA	Holstein	6-Remote	Global
23301	RM19335	Cattle	MS	Brazil	Nelore	0.167658	Ecuador	Jaspeado_Manabita	4-Nbut1	Nonglobal
23327	RM19335	Cattle	MS	Brazil	Nelore	0.244831	France	Limousin	6-Remote	Global
23297	RM19335	Cattle	MS	Brazil	Nelore	0.216527	Ecuador	Loja	4-Nbut1	Nonglobal
23295	RM19335	Cattle	MS	Brazil	Nelore	0.243587	Ecuador	Macabeo	4-Nbut1	Nonglobal
23349	RM19335	Cattle	MS	Brazil	Nelore	0.341784	Spain	Marismena	6-Remote	Nonglobal
23364	RM19335	Cattle	MS	Brazil	Nelore	0.234912	Spain	Pajuna	6-Remote	Nonglobal
23346	RM19335	Cattle	MS	Brazil	Nelore	0.352561	Spain	Palmera	6-Remote	Nonglobal
23274	RM19335	Cattle	MS	Brazil	Nelore	0.162997	Brazil	Pantaneiro	1-Same	Nonglobal
23303	RM19335	Cattle	MS	Brazil	Nelore	0.15373	Ecuador	Puna	4-Nbut1	Nonglobal
23363	RM19335	Cattle	MS	Brazil	Nelore	0.234912	Spain	Retinta	6-Remote	Nonglobal
23302	RM19335	Cattle	MS	Brazil	Nelore	0.158354	Ecuador	Santa_Elena	4-Nbut1	Nonglobal
23279	RM19335	Cattle	MS	Brazil	Nelore	0.0919881	Brazil	Sindi	1-Same	Nonglobal
23381	RM19335	Cattle	MS	Brazil	Nelore	0.194825	USA	Texas_Longhorn	6-Remote	Nonglobal
23332	RM19335	Cattle	MS	Brazil	Nelore	0.267441	Costa_Rica	Tropical_Dairy_Criollo	6-Remote	Nonglobal
23372	RM19335	Cattle	MS	Brazil	Nelore	0.269979	Uruguay	Uruguayan_Criollo	2-Land-adj	Nonglobal
addSep21	RM19652	Cattle	MS	South_A	Nguni	0.128	Scotland	Aberdeen_Angus	6-Remote	Global
addSep21	RM19652	Cattle	MS	South_Africa	Nguni	0.075	South_Africa	Afrikaner	1-Same	Nonglobal
addSep21	RM19652	Cattle	MS	South_Africa	Nguni	0.047	South_Africa	Bonsmara	1-Same	Nonglobal
addSep21	RM19652	Cattle	MS	South_A	Nguni	0.067	Kenya	Boran	6-Remote	Nonglobal
addSep21	RM19652	Cattle	MS	South_A	Nguni	0.108	USA	Brahman	6-Remote	Nonglobal
addSep21	RM19652	Cattle	MS	South_Africa	Nguni	0.048	South_Africa	Drakensberger	1-Same	Nonglobal
addSep21	RM19651	Cattle	MS	Zimbabwe	Nkone	0.164	USA	Brahman	6-Remote	Nonglobal
addSep21	RM19651	Cattle	MS	Zimbabwe	Nkone	0.093	Zimbabwe	Mashona	1-Same	Nonglobal
22944	RM7445	Cattle	MS	Finland	North_Finnish	0.054	Finland	Eastern_Finncattle	3-Marine-adj	Nonglobal
22945	RM7445	Cattle	MS	Finland	North_Finnish	0.059	Finland	West_Finnish	3-Marine-adj	Nonglobal
23585	RM19335	Cattle	MS	Spain	Pajuna	0.0876289	Argentina	Argentine_Criollo	6-Remote	Nonglobal
23716	RM19335	Cattle	MS	Spain	Pajuna	0.0565406	Spain	Avilena-Black_Iberian	1-Same	Nonglobal
23730	RM19335	Cattle	MS	Spain	Pajuna	0.0140985	Spain	Berrenda_en_Colorado	1-Same	Nonglobal
23616	RM19335	Cattle	MS	Spain	Pajuna	0.0575977	Colombia	Blanco_Orejinegro	6-Remote	Nonglobal
23599	RM19335	Cattle	MS	Spain	Pajuna	0.0865418	Brazil	Caracu	6-Remote	Nonglobal
23693	RM19335	Cattle	MS	Spain	Pajuna	0.0639623	Paraguay	Criolla_Pilcomayo	6-Remote	Nonglobal
23718	RM19335	Cattle	MS	Spain	Pajuna	0.0565406	Spain	Galician_Blond	1-Same	Nonglobal
23683	RM19335	Cattle	MS	Spain	Pajuna	0.0533757	Panama	Guaymi	6-Remote	Nonglobal
23620	RM19335	Cattle	MS	Spain	Pajuna	0.0366558	Colombia	Harton	6-Remote	Nonglobal
23656	RM19335	Cattle	MS	Spain	Pajuna	0.0735812	Ecuador	Jaspeado_Manabita	6-Remote	Nonglobal
23665	RM19335	Cattle	MS	Spain	Pajuna	0.0491707	Ecuador	Loja	6-Remote	Nonglobal
23652	RM19335	Cattle	MS	Spain	Pajuna	0.0757305	Ecuador	Macabeo	6-Remote	Nonglobal
23707	RM19335	Cattle	MS	Spain	Pajuna	0.112934	Spain	Marismena	1-Same	Nonglobal
23600	RM19335	Cattle	MS	Spain	Pajuna	0.0778842	Brazil	Pantaneiro	6-Remote	Nonglobal
23648	RM19335	Cattle	MS	Spain	Pajuna	0.095269	Ecuador	Puna	6-Remote	Nonglobal
23720	RM19335	Cattle	MS	Spain	Pajuna	0.048122	Spain	Retinta	1-Same	Nonglobal
23647	RM19335	Cattle	MS	Spain	Pajuna	0.095269	Ecuador	Santa_Elena	6-Remote	Nonglobal
23747	RM19335	Cattle	MS	Spain	Pajuna	0.0544296	USA	Texas_Longhorn	6-Remote	Nonglobal
23673	RM19335	Cattle	MS	Spain	Pajuna	0.0768068	Costa_Rica	Tropical_Dairy_Criollo	6-Remote	Nonglobal
23738	RM19335	Cattle	MS	Spain	Pajuna	0.0985597	Uruguay	Uruguayan_Criollo	6-Remote	Nonglobal
23698	RM19335	Cattle	MS	Spain	Palmera	0.171166	Spain	Andalusian_Black	1-Same	Nonglobal
23578	RM19335	Cattle	MS	Spain	Palmera	0.223848	Argentina	Argentine_Criollo	6-Remote	Nonglobal
23700	RM19335	Cattle	MS	Spain	Palmera	0.168826	Spain	Avilena-Black_Iberian	1-Same	Nonglobal
23706	RM19335	Cattle	MS	Spain	Palmera	0.125244	Spain	Berrenda_en_Colorado	1-Same	Nonglobal
23605	RM19335	Cattle	MS	Spain	Palmera	0.202016	Colombia	Blanco_Orejinegro	6-Remote	Nonglobal
23708	RM19335	Cattle	MS	Spain	Palmera	0.10186	Spain	Canary_Island	1-Same	Nonglobal
23588	RM19335	Cattle	MS	Spain	Palmera	0.171166	Brazil	Caracu	6-Remote	Nonglobal
23686	RM19335	Cattle	MS	Spain	Palmera	0.173511	Paraguay	Criolla_Pilcomayo	6-Remote	Nonglobal
23697	RM19335	Cattle	MS	Spain	Palmera	0.17586	Spain	Galician_Blond	1-Same	Nonglobal
23677	RM19335	Cattle	MS	Spain	Palmera	0.180573	Panama	Guaymi	6-Remote	Nonglobal
23607	RM19335	Cattle	MS	Spain	Palmera	0.145682	Colombia	Harton	6-Remote	Nonglobal
23626	RM19335	Cattle	MS	Spain	Palmera	0.16416	Ecuador	Jaspeado_Manabita	6-Remote	Nonglobal
23630	RM19335	Cattle	MS	Spain	Palmera	0.132016	Ecuador	Loja	6-Remote	Nonglobal
23623	RM19335	Cattle	MS	Spain	Palmera	0.192438	Ecuador	Macabeo	6-Remote	Nonglobal
23695	RM19335	Cattle	MS	Spain	Palmera	0.262381	Spain	Marismena	1-Same	Nonglobal
23703	RM19335	Cattle	MS	Spain	Palmera	0.151425	Spain	Pajuna	1-Same	Nonglobal
23587	RM19335	Cattle	MS	Spain	Palmera	0.17586	Brazil	Pantaneiro	6-Remote	Nonglobal
23628	RM19335	Cattle	MS	Spain	Palmera	0.154884	Ecuador	Puna	6-Remote	Nonglobal
23702	RM19335	Cattle	MS	Spain	Palmera	0.157196	Spain	Retinta	1-Same	Nonglobal
23624	RM19335	Cattle	MS	Spain	Palmera	0.177037	Ecuador	Santa_Elena	6-Remote	Nonglobal
23740	RM19335	Cattle	MS	Spain	Palmera	0.166491	USA	Texas_Longhorn	6-Remote	Nonglobal
23668	RM19335	Cattle	MS	Spain	Palmera	0.185305	Costa_Rica	Tropical_Dairy_Criollo	6-Remote	Nonglobal
23732	RM19335	Cattle	MS	Spain	Palmera	0.169996	Uruguay	Uruguayan_Criollo	6-Remote	Nonglobal
23287	RM19335	Cattle	MS	Brazil	Pantaneiro	0.105171	Colombia	Blanco_Orejinegro	2-Land-adj	Nonglobal
23280	RM19335	Cattle	MS	Brazil	Pantaneiro	0.0607752	Brazil	Caracu	1-Same	Nonglobal
23340	RM19335	Cattle	MS	Brazil	Pantaneiro	0.0512711	Panama	Guaymi	4-Nbut1	Nonglobal
23290	RM19335	Cattle	MS	Brazil	Pantaneiro	0.0554846	Colombia	Harton	2-Land-adj	Nonglobal
23315	RM19335	Cattle	MS	Brazil	Pantaneiro	0.0778842	Ecuador	Jaspeado_Manabita	4-Nbut1	Nonglobal
23317	RM19335	Cattle	MS	Brazil	Pantaneiro	0.0735812	Ecuador	Loja	4-Nbut1	Nonglobal
23311	RM19335	Cattle	MS	Brazil	Pantaneiro	0.0887171	Ecuador	Macabeo	4-Nbut1	Nonglobal
23316	RM19335	Cattle	MS	Brazil	Pantaneiro	0.0757305	Ecuador	Puna	4-Nbut1	Nonglobal
23314	RM19335	Cattle	MS	Brazil	Pantaneiro	0.0832871	Ecuador	Santa_Elena	4-Nbut1	Nonglobal
23384	RM19335	Cattle	MS	Brazil	Pantaneiro	0.0714362	USA	Texas_Longhorn	6-Remote	Nonglobal
23335	RM19335	Cattle	MS	Brazil	Pantaneiro	0.0865418	Costa_Rica	Tropical_Dairy_Criollo	6-Remote	Nonglobal
22971	RM7445	Cattle	MS	Russia	Pechora	0.069	Finland	Eastern_Finncattle	2-Land-adj	Nonglobal
22993	RM7445	Cattle	MS	Russia	Pechora	0.103	Finland	Finnish_Ayrshire	2-Land-adj	Nonglobal
23043	RM7445	Cattle	MS	Russia	Pechora	0.061	USA	Finnish_Holstein	6-Remote	Nonglobal
23008	RM7445	Cattle	MS	Russia	Pechora	0.072	Russia	Istoben	1-Same	Nonglobal
23000	RM7445	Cattle	MS	Russia	Pechora	0.009	Russia	Kholmogory	1-Same	Nonglobal
22990	RM7445	Cattle	MS	Russia	Pechora	0.099	Finland	North_Finnish	2-Land-adj	Nonglobal
23023	RM7445	Cattle	MS	Russia	Pechora	0.089	Russia	Suksun	1-Same	Nonglobal
22984	RM7445	Cattle	MS	Russia	Pechora	0.093	Finland	West_Finnish	2-Land-adj	Nonglobal
23004	RM7445	Cattle	MS	Russia	Pechora	0.067	Russia	Yaroslavl	1-Same	Nonglobal
23191	RM12919	Cattle	MS	Vietnam	Phu_Yen	0.0171453	Vietnam	Nghe_An	1-Same	Nonglobal
23193	RM12919	Cattle	MS	Vietnam	Phu_Yen	0.0202013	Vietnam	Thanh-Hoa	1-Same	Nonglobal
23442	RM19335	Cattle	MS	Ecuador	Puna	0.048122	Ecuador	Jaspeado_Manabita	1-Same	Nonglobal
23437	RM19335	Cattle	MS	Ecuador	Puna	0.0811227	Ecuador	Loja	1-Same	Nonglobal
23434	RM19335	Cattle	MS	Ecuador	Puna	0.106277	Ecuador	Macabeo	1-Same	Nonglobal
23443	RM19335	Cattle	MS	Ecuador	Puna	0.0325175	Ecuador	Santa_Elena	1-Same	Nonglobal
20297	RM13438	Cattle	MS	Spain	Pyrenean	0.0747	Portugal	Alentejana	2-Land-adj	Nonglobal
20372	RM13438	Cattle	MS	Spain	Pyrenean	0.0741	Spain	Alistana-Sanabresa	1-Same	Nonglobal
20354	RM13438	Cattle	MS	Spain	Pyrenean	0.0577	Spain	Asturiana_de_las_Montanas	1-Same	Nonglobal
20344	RM13438	Cattle	MS	Spain	Pyrenean	0.0468	Spain	Asturiana_de_los_Valles	1-Same	Nonglobal
20277	RM13438	Cattle	MS	Spain	Pyrenean	0.0596	France	Aubrac	2-Land-adj	Nonglobal
20358	RM13438	Cattle	MS	Spain	Pyrenean	0.0603	Spain	Avilena-Black_Iberian	1-Same	Nonglobal
20302	RM13438	Cattle	MS	Spain	Pyrenean	0.0875	Portugal	Barrosa	2-Land-adj	Nonglobal
20267	RM13438	Cattle	MS	Spain	Pyrenean	0.0386	France	Gascon	2-Land-adj	Nonglobal
20300	RM13438	Cattle	MS	Spain	Pyrenean	0.0828	Portugal	Maronesa	2-Land-adj	Nonglobal
20289	RM13438	Cattle	MS	Spain	Pyrenean	0.0564	Portugal	Mertolenga	2-Land-adj	Nonglobal
20306	RM13438	Cattle	MS	Spain	Pyrenean	0.1184	Portugal	Mirandesa	2-Land-adj	Nonglobal
20359	RM13438	Cattle	MS	Spain	Pyrenean	0.0616	Spain	Morucha	1-Same	Nonglobal
20274	RM13438	Cattle	MS	Spain	Pyrenean	0.0558	France	Salers	2-Land-adj	Nonglobal
20379	RM13438	Cattle	MS	Spain	Pyrenean	0.11	Spain	Sayaguesa	1-Same	Nonglobal
20338	RM13438	Cattle	MS	Spain	Pyrenean	0.0398	Spain	Spanish_Brown	1-Same	Nonglobal
20378	RM13438	Cattle	MS	Spain	Pyrenean	0.0991	Spain	Tudanca	1-Same	Nonglobal
23088	RM7445	Cattle	MS	Ukraine	Red_Steppe	0.042	Finland	Eastern_Finncattle	4-Nbut1	Nonglobal
23092	RM7445	Cattle	MS	Ukraine	Red_Steppe	0.07	Finland	Finnish_Ayrshire	4-Nbut1	Nonglobal
23129	RM7445	Cattle	MS	Ukraine	Red_Steppe	0.033	USA	Finnish_Holstein	6-Remote	Nonglobal
23103	RM7445	Cattle	MS	Ukraine	Red_Steppe	0.044	Russia	Istoben	2-Land-adj	Nonglobal
23105	RM7445	Cattle	MS	Ukraine	Red_Steppe	0.053	Russia	Kholmogory	2-Land-adj	Nonglobal
23090	RM7445	Cattle	MS	Ukraine	Red_Steppe	0.059	Finland	North_Finnish	4-Nbut1	Nonglobal
23107	RM7445	Cattle	MS	Ukraine	Red_Steppe	0.057	Russia	Pechora	2-Land-adj	Nonglobal
23106	RM7445	Cattle	MS	Ukraine	Red_Steppe	0.054	Russia	Russian_Black_Pied	2-Land-adj	Nonglobal
23102	RM7445	Cattle	MS	Ukraine	Red_Steppe	0.043	Russia	Suksun	2-Land-adj	Nonglobal
23089	RM7445	Cattle	MS	Ukraine	Red_Steppe	0.051	Finland	West_Finnish	4-Nbut1	Nonglobal
23104	RM7445	Cattle	MS	Ukraine	Red_Steppe	0.044	Russia	Yaroslavl	2-Land-adj	Nonglobal
20287	RM13438	Cattle	MS	Spain	Retinta	0.0516	Portugal	Alentejana	2-Land-adj	Nonglobal
20363	RM13438	Cattle	MS	Spain	Retinta	0.0639	Spain	Alistana-Sanabresa	1-Same	Nonglobal
23580	RM19335	Cattle	MS	Spain	Retinta	0.124119	Argentina	Argentine_Criollo	6-Remote	Nonglobal
20341	RM13438	Cattle	MS	Spain	Retinta	0.0434	Spain	Asturiana_de_las_Montanas	1-Same	Nonglobal
20360	RM13438	Cattle	MS	Spain	Retinta	0.0617	Spain	Asturiana_de_los_Valles	1-Same	Nonglobal
20268	RM13438	Cattle	MS	Spain	Retinta	0.0472	France	Aubrac	2-Land-adj	Nonglobal
20353	RM13438	Cattle	MS	Spain	Retinta	0.0565	Spain	Avilena-Black_Iberian	1-Same	Nonglobal
20286	RM13438	Cattle	MS	Spain	Retinta	0.0494	Portugal	Barrosa	2-Land-adj	Nonglobal
23610	RM19335	Cattle	MS	Spain	Retinta	0.0898063	Colombia	Blanco_Orejinegro	6-Remote	Nonglobal
23594	RM19335	Cattle	MS	Spain	Retinta	0.0974617	Brazil	Caracu	6-Remote	Nonglobal
23690	RM19335	Cattle	MS	Spain	Retinta	0.0941743	Paraguay	Criolla_Pilcomayo	6-Remote	Nonglobal
20280	RM13438	Cattle	MS	Spain	Retinta	0.0692	France	Gascon	2-Land-adj	Nonglobal
23681	RM19335	Cattle	MS	Spain	Retinta	0.067159	Panama	Guaymi	6-Remote	Nonglobal
23618	RM19335	Cattle	MS	Spain	Retinta	0.0523229	Colombia	Harton	6-Remote	Nonglobal
23655	RM19335	Cattle	MS	Spain	Retinta	0.0735812	Ecuador	Jaspeado_Manabita	6-Remote	Nonglobal
23662	RM19335	Cattle	MS	Spain	Retinta	0.0607752	Ecuador	Loja	6-Remote	Nonglobal
23644	RM19335	Cattle	MS	Spain	Retinta	0.0974617	Ecuador	Macabeo	6-Remote	Nonglobal
20282	RM13438	Cattle	MS	Spain	Retinta	0.0386	Portugal	Maronesa	2-Land-adj	Nonglobal
20303	RM13438	Cattle	MS	Spain	Retinta	0.0914	Portugal	Mertolenga	2-Land-adj	Nonglobal
20299	RM13438	Cattle	MS	Spain	Retinta	0.0797	Portugal	Mirandesa	2-Land-adj	Nonglobal
20357	RM13438	Cattle	MS	Spain	Retinta	0.0593	Spain	Morucha	1-Same	Nonglobal
23596	RM19335	Cattle	MS	Spain	Retinta	0.095269	Brazil	Pantaneiro	6-Remote	Nonglobal
23653	RM19335	Cattle	MS	Spain	Retinta	0.0757305	Ecuador	Puna	6-Remote	Nonglobal
20365	RM13438	Cattle	MS	Spain	Retinta	0.067	Spain	Pyrenean	1-Same	Nonglobal
20272	RM13438	Cattle	MS	Spain	Retinta	0.0542	France	Salers	2-Land-adj	Nonglobal
23650	RM19335	Cattle	MS	Spain	Retinta	0.0822043	Ecuador	Santa_Elena	6-Remote	Nonglobal
20364	RM13438	Cattle	MS	Spain	Retinta	0.0663	Spain	Sayaguesa	1-Same	Nonglobal
20346	RM13438	Cattle	MS	Spain	Retinta	0.0478	Spain	Spanish_Brown	1-Same	Nonglobal
23743	RM19335	Cattle	MS	Spain	Retinta	0.0778842	USA	Texas_Longhorn	6-Remote	Nonglobal
23672	RM19335	Cattle	MS	Spain	Retinta	0.0843709	Costa_Rica	Tropical_Dairy_Criollo	6-Remote	Nonglobal
20347	RM13438	Cattle	MS	Spain	Retinta	0.0489	Spain	Tudanca	1-Same	Nonglobal
23736	RM19335	Cattle	MS	Spain	Retinta	0.134282	Uruguay	Uruguayan_Criollo	6-Remote	Nonglobal
21817	RM18988	Cattle	MS	Romania	Romanian_Brown	0.04	Romania	Romanian_Grey	1-Same	Global
21822	RM18988	Cattle	MS	Romania	Romanian_Holstein-Friesian	0.257	Romania	Romanian_Brown	1-Same	Global
21818	RM18988	Cattle	MS	Romania	Romanian_Holstein-Friesian	0.041	Romania	Romanian_Grey	1-Same	Global
21815	RM18988	Cattle	MS	Romania	Romanian_Holstein-Friesian	0.024	Romania	Romanian_Simmental	1-Same	Global
21823	RM18988	Cattle	MS	Romania	Romanian_Simmental	0.381	Romania	Romanian_Brown	1-Same	Global
21816	RM18988	Cattle	MS	Romania	Romanian_Simmental	0.031	Romania	Romanian_Grey	1-Same	Global
addSep21	RM19653	Cattle	MS	Colombia	Romosinuano	0.073	USA	Brahman	6-Remote	Nonglobal
addSep21	RM19653	Cattle	MS	Colombia	Romosinuano	0.061	Colombia	San_Martinero	1-Same	Nonglobal
22968	RM7445	Cattle	MS	Russia	Russian_Black_Pied	0.065	Finland	Eastern_Finncattle	2-Land-adj	Nonglobal
22982	RM7445	Cattle	MS	Russia	Russian_Black_Pied	0.087	Finland	Finnish_Ayrshire	2-Land-adj	Nonglobal
23039	RM7445	Cattle	MS	Russia	Russian_Black_Pied	0.032	USA	Finnish_Holstein	6-Remote	Nonglobal
23019	RM7445	Cattle	MS	Russia	Russian_Black_Pied	0.084	Russia	Istoben	1-Same	Nonglobal
23009	RM7445	Cattle	MS	Russia	Russian_Black_Pied	0.073	Russia	Kholmogory	1-Same	Nonglobal
22986	RM7445	Cattle	MS	Russia	Russian_Black_Pied	0.096	Finland	North_Finnish	2-Land-adj	Nonglobal
23012	RM7445	Cattle	MS	Russia	Russian_Black_Pied	0.076	Russia	Pechora	1-Same	Nonglobal
23003	RM7445	Cattle	MS	Russia	Russian_Black_Pied	0.066	Russia	Suksun	1-Same	Nonglobal
22974	RM7445	Cattle	MS	Russia	Russian_Black_Pied	0.072	Finland	West_Finnish	2-Land-adj	Nonglobal
23015	RM7445	Cattle	MS	Russia	Russian_Black_Pied	0.078	Russia	Yaroslavl	1-Same	Nonglobal
20315	RM13438	Cattle	MS	France	Salers	0.0939	Portugal	Alentejana	4-Nbut1	Nonglobal
20236	RM13438	Cattle	MS	France	Salers	0.0868	Spain	Alistana-Sanabresa	2-Land-adj	Nonglobal
20230	RM13438	Cattle	MS	France	Salers	0.0588	Spain	Asturiana_de_las_Montanas	2-Land-adj	Nonglobal
20229	RM13438	Cattle	MS	France	Salers	0.0572	Spain	Asturiana_de_los_Valles	2-Land-adj	Nonglobal
20322	RM13438	Cattle	MS	France	Salers	0.0286	France	Aubrac	1-Same	Nonglobal
20318	RM13438	Cattle	MS	France	Salers	0.0986	Portugal	Barrosa	4-Nbut1	Nonglobal
20324	RM13438	Cattle	MS	France	Salers	0.0421	France	Gascon	1-Same	Nonglobal
22463	RM14407	Cattle	MS	France	Salers	0.13	USA	Holstein	6-Remote	Global
22462	RM14407	Cattle	MS	France	Salers	0.06	France	Limousin	1-Same	Global
20311	RM13438	Cattle	MS	France	Salers	0.0775	Portugal	Maronesa	4-Nbut1	Nonglobal
20310	RM13438	Cattle	MS	France	Salers	0.0715	Portugal	Mertolenga	4-Nbut1	Nonglobal
20320	RM13438	Cattle	MS	France	Salers	0.1204	Portugal	Mirandesa	4-Nbut1	Nonglobal
20240	RM13438	Cattle	MS	France	Salers	0.0967	Spain	Sayaguesa	2-Land-adj	Nonglobal
20238	RM13438	Cattle	MS	France	Salers	0.0912	Spain	Tudanca	2-Land-adj	Nonglobal
addSep21	RM19653	Cattle	MS	Colombia	San_Martinero	0.071	USA	Brahman	6-Remote	Nonglobal
23440	RM19335	Cattle	MS	Ecuador	Santa_Elena	0.0565406	Ecuador	Jaspeado_Manabita	1-Same	Nonglobal
23438	RM19335	Cattle	MS	Ecuador	Santa_Elena	0.0768068	Ecuador	Loja	1-Same	Nonglobal
23435	RM19335	Cattle	MS	Ecuador	Santa_Elena	0.0985597	Ecuador	Macabeo	1-Same	Nonglobal
20376	RM13438	Cattle	MS	Spain	Sayaguesa	0.0863	Spain	Alistana-Sanabresa	1-Same	Nonglobal
20362	RM13438	Cattle	MS	Spain	Sayaguesa	0.0621	Spain	Asturiana_de_las_Montanas	1-Same	Nonglobal
20370	RM13438	Cattle	MS	Spain	Sayaguesa	0.0727	Spain	Asturiana_de_los_Valles	1-Same	Nonglobal
23048	RM7445	Cattle	MS	Serbia	Serbian_Steppe	0.169	Belarus	Belarus_Red	6-Remote	Nonglobal
23071	RM7445	Cattle	MS	Serbia	Serbian_Steppe	0.175	Russia	Bestuzhev	6-Remote	Nonglobal
23077	RM7445	Cattle	MS	Serbia	Serbian_Steppe	0.127	Serbia	Busha	1-Same	Nonglobal
23053	RM7445	Cattle	MS	Serbia	Serbian_Steppe	0.151	Finland	Eastern_Finncattle	6-Remote	Nonglobal
23056	RM7445	Cattle	MS	Serbia	Serbian_Steppe	0.178	Finland	Finnish_Ayrshire	6-Remote	Nonglobal
23085	RM7445	Cattle	MS	Serbia	Serbian_Steppe	0.147	USA	Finnish_Holstein	6-Remote	Nonglobal
23068	RM7445	Cattle	MS	Serbia	Serbian_Steppe	0.145	Russia	Istoben	6-Remote	Nonglobal
23074	RM7445	Cattle	MS	Serbia	Serbian_Steppe	0.19	Russia	Kalmyk	6-Remote	Nonglobal
23058	RM7445	Cattle	MS	Serbia	Serbian_Steppe	0.135	Kazakhstan	Kazakh_Whiteheaded	6-Remote	Nonglobal
23072	RM7445	Cattle	MS	Serbia	Serbian_Steppe	0.189	Russia	Kholmogory	6-Remote	Nonglobal
23054	RM7445	Cattle	MS	Serbia	Serbian_Steppe	0.156	Finland	North_Finnish	6-Remote	Nonglobal
23073	RM7445	Cattle	MS	Serbia	Serbian_Steppe	0.19	Russia	Pechora	6-Remote	Nonglobal
23081	RM7445	Cattle	MS	Serbia	Serbian_Steppe	0.132	Ukraine	Red_Steppe	4-Nbut1	Nonglobal
23075	RM7445	Cattle	MS	Serbia	Serbian_Steppe	0.195	Russia	Russian_Black_Pied	6-Remote	Nonglobal
23069	RM7445	Cattle	MS	Serbia	Serbian_Steppe	0.151	Russia	Suksun	6-Remote	Nonglobal
23083	RM7445	Cattle	MS	Serbia	Serbian_Steppe	0.196	Ukraine	Ukrainian_Grey	4-Nbut1	Nonglobal
23082	RM7445	Cattle	MS	Serbia	Serbian_Steppe	0.182	Ukraine	Ukrainian_Whiteheaded	4-Nbut1	Nonglobal
23055	RM7445	Cattle	MS	Serbia	Serbian_Steppe	0.171	Finland	West_Finnish	6-Remote	Nonglobal
23076	RM7445	Cattle	MS	Serbia	Serbian_Steppe	0.235	Russia	Yakut	6-Remote	Nonglobal
23070	RM7445	Cattle	MS	Serbia	Serbian_Steppe	0.156	Russia	Yaroslavl	6-Remote	Nonglobal
addSep21	RM19649	Cattle	MS	Cuba	Siboney	0.064	Cuba	Cuban_Criollo	1-Same	Nonglobal
addSep21	RM19649	Cattle	MS	Cuba	Siboney	0.093	Cuba	Cuban_Zebu	1-Same	Nonglobal
addSep21	RM19649	Cattle	MS	Cuba	Siboney	0.023	Cuba	Mambi	1-Same	Nonglobal
addSep21	RM19649	Cattle	MS	Cuba	Siboney	0.065	Cuba	Taino	1-Same	Nonglobal
addSep21	RM19652	Cattle	MS	Switzerland	Simmental	0.071	Scotland	Aberdeen_Angus	6-Remote	Global
addSep21	RM19652	Cattle	MS	Switzerland	Simmental	0.229	South_Africa	Afrikaner	6-Remote	Global
addSep21	RM19652	Cattle	MS	Switzerland	Simmental	0.11	South_Africa	Bonsmara	6-Remote	Global
addSep21	RM19652	Cattle	MS	Switzerland	Simmental	0.174	Kenya	Boran	6-Remote	Global
addSep21	RM19652	Cattle	MS	Switzerland	Simmental	0.191	USA	Brahman	6-Remote	Global
addSep21	RM19652	Cattle	MS	Switzerland	Simmental	0.076	South_Africa	Drakensberger	6-Remote	Global
addSep21	RM19652	Cattle	MS	Switzerland	Simmental	0.127	South_Africa	Nguni	6-Remote	Global
23356	RM19335	Cattle	MS	Brazil	Sindi	0.282742	Spain	Andalusian_Black	6-Remote	Nonglobal
23269	RM19335	Cattle	MS	Brazil	Sindi	0.308655	Argentina	Argentine_Criollo	2-Land-adj	Nonglobal
23354	RM19335	Cattle	MS	Brazil	Sindi	0.28531	Spain	Avilena-Black_Iberian	6-Remote	Nonglobal
23370	RM19335	Cattle	MS	Brazil	Sindi	0.200814	Spain	Berrenda_en_Colorado	6-Remote	Nonglobal
23282	RM19335	Cattle	MS	Brazil	Sindi	0.287883	Colombia	Blanco_Orejinegro	2-Land-adj	Nonglobal
23387	RM19335	Cattle	MS	Brazil	Sindi	0.048122	USA	Brahman	6-Remote	Nonglobal
23378	RM19335	Cattle	MS	Brazil	Sindi	0.272521	USA	Brown_Swiss	6-Remote	Global
23368	RM19335	Cattle	MS	Brazil	Sindi	0.217744	Spain	Canary_Island	6-Remote	Nonglobal
23272	RM19335	Cattle	MS	Brazil	Sindi	0.216527	Brazil	Caracu	1-Same	Nonglobal
23323	RM19335	Cattle	MS	Brazil	Sindi	0.298228	France	Charolais	6-Remote	Global
23343	RM19335	Cattle	MS	Brazil	Sindi	0.130884	Paraguay	Criolla_Pilcomayo	2-Land-adj	Nonglobal
23292	RM19335	Cattle	MS	Brazil	Sindi	0.0974617	East_Africa	East_African_Shorthorned_Zebu	6-Remote	Nonglobal
23355	RM19335	Cattle	MS	Brazil	Sindi	0.284025	Spain	Galician_Blond	6-Remote	Nonglobal
23329	RM19335	Cattle	MS	Brazil	Sindi	0.0822043	India	Gir	6-Remote	Nonglobal
23337	RM19335	Cattle	MS	Brazil	Sindi	0.181754	Panama	Guaymi	4-Nbut1	Nonglobal
23286	RM19335	Cattle	MS	Brazil	Sindi	0.173511	Colombia	Harton	2-Land-adj	Nonglobal
23321	RM19335	Cattle	MS	Brazil	Sindi	0.276344	England	Hereford	6-Remote	Global
23376	RM19335	Cattle	MS	Brazil	Sindi	0.298228	USA	Holstein	6-Remote	Global
23304	RM19335	Cattle	MS	Brazil	Sindi	0.151425	Ecuador	Jaspeado_Manabita	4-Nbut1	Nonglobal
23326	RM19335	Cattle	MS	Brazil	Sindi	0.246077	France	Limousin	6-Remote	Global
23299	RM19335	Cattle	MS	Brazil	Sindi	0.206834	Ecuador	Loja	4-Nbut1	Nonglobal
23298	RM19335	Cattle	MS	Brazil	Sindi	0.208041	Ecuador	Macabeo	4-Nbut1	Nonglobal
23345	RM19335	Cattle	MS	Brazil	Sindi	0.374376	Spain	Marismena	6-Remote	Nonglobal
23360	RM19335	Cattle	MS	Brazil	Sindi	0.251071	Spain	Pajuna	6-Remote	Nonglobal
23347	RM19335	Cattle	MS	Brazil	Sindi	0.351209	Spain	Palmera	6-Remote	Nonglobal
23276	RM19335	Cattle	MS	Brazil	Sindi	0.160673	Brazil	Pantaneiro	1-Same	Nonglobal
23307	RM19335	Cattle	MS	Brazil	Sindi	0.14225	Ecuador	Puna	4-Nbut1	Nonglobal
23365	RM19335	Cattle	MS	Brazil	Sindi	0.233678	Spain	Retinta	6-Remote	Nonglobal
23308	RM19335	Cattle	MS	Brazil	Sindi	0.134282	Ecuador	Santa_Elena	4-Nbut1	Nonglobal
23380	RM19335	Cattle	MS	Brazil	Sindi	0.214096	USA	Texas_Longhorn	6-Remote	Nonglobal
23333	RM19335	Cattle	MS	Brazil	Sindi	0.266174	Costa_Rica	Tropical_Dairy_Criollo	6-Remote	Nonglobal
23373	RM19335	Cattle	MS	Brazil	Sindi	0.266174	Uruguay	Uruguayan_Criollo	2-Land-adj	Nonglobal
20296	RM13438	Cattle	MS	Spain	Spanish_Brown	0.0708	Portugal	Alentejana	2-Land-adj	Nonglobal
20361	RM13438	Cattle	MS	Spain	Spanish_Brown	0.0621	Spain	Alistana-Sanabresa	1-Same	Nonglobal
20349	RM13438	Cattle	MS	Spain	Spanish_Brown	0.0502	Spain	Asturiana_de_las_Montanas	1-Same	Nonglobal
20340	RM13438	Cattle	MS	Spain	Spanish_Brown	0.0422	Spain	Asturiana_de_los_Valles	1-Same	Nonglobal
20281	RM13438	Cattle	MS	Spain	Spanish_Brown	0.0722	France	Aubrac	2-Land-adj	Nonglobal
20343	RM13438	Cattle	MS	Spain	Spanish_Brown	0.0466	Spain	Avilena-Black_Iberian	1-Same	Nonglobal
20294	RM13438	Cattle	MS	Spain	Spanish_Brown	0.0687	Portugal	Barrosa	2-Land-adj	Nonglobal
20270	RM13438	Cattle	MS	Spain	Spanish_Brown	0.0515	France	Gascon	2-Land-adj	Nonglobal
20298	RM13438	Cattle	MS	Spain	Spanish_Brown	0.0781	Portugal	Maronesa	2-Land-adj	Nonglobal
20292	RM13438	Cattle	MS	Spain	Spanish_Brown	0.0615	Portugal	Mertolenga	2-Land-adj	Nonglobal
20305	RM13438	Cattle	MS	Spain	Spanish_Brown	0.1159	Portugal	Mirandesa	2-Land-adj	Nonglobal
20276	RM13438	Cattle	MS	Spain	Spanish_Brown	0.0587	France	Salers	2-Land-adj	Nonglobal
20377	RM13438	Cattle	MS	Spain	Spanish_Brown	0.0889	Spain	Sayaguesa	1-Same	Nonglobal
20369	RM13438	Cattle	MS	Spain	Spanish_Brown	0.0719	Spain	Tudanca	1-Same	Nonglobal
22966	RM7445	Cattle	MS	Russia	Suksun	0.063	Finland	Eastern_Finncattle	2-Land-adj	Nonglobal
22983	RM7445	Cattle	MS	Russia	Suksun	0.092	Finland	Finnish_Ayrshire	2-Land-adj	Nonglobal
22969	RM7445	Cattle	MS	Russia	Suksun	0.068	Finland	North_Finnish	2-Land-adj	Nonglobal
22967	RM7445	Cattle	MS	Russia	Suksun	0.064	Finland	West_Finnish	2-Land-adj	Nonglobal
20568	RM18989	Cattle	MS	Russia	Tagil	0.0163	USA	Holstein	6-Remote	Global
23794	RM19335	Cattle	MS	USA	Texas_Longhorn	0.0692955	Ecuador	Jaspeado_Manabita	6-Remote	Nonglobal
23796	RM19335	Cattle	MS	USA	Texas_Longhorn	0.0502204	Ecuador	Loja	6-Remote	Nonglobal
23790	RM19335	Cattle	MS	USA	Texas_Longhorn	0.0778842	Ecuador	Macabeo	6-Remote	Nonglobal
23789	RM19335	Cattle	MS	USA	Texas_Longhorn	0.0876289	Ecuador	Puna	6-Remote	Nonglobal
23788	RM19335	Cattle	MS	USA	Texas_Longhorn	0.0898063	Ecuador	Santa_Elena	6-Remote	Nonglobal
23192	RM12919	Cattle	MS	Vietnam	Thanh-Hoa	0.02	Vietnam	Nghe_An	1-Same	Nonglobal
addSep21	RM8012	Cattle	MS	Togo	Togo_muturu	0.0564	Benin	Benin_Plateau_East_muturu	2-Land-adj	Nonglobal
addSep21	RM8012	Cattle	MS	Togo	Togo_muturu	0.0205	Benin	Benin_Plateau_West_muturu	2-Land-adj	Nonglobal
addSep21	RM8012	Cattle	MS	Togo	Togo_muturu	0.0341	Benin	Benin_Valley_muturu	2-Land-adj	Nonglobal
addSep21	RM8012	Cattle	MS	Togo	Togo_muturu	0.0493	Nigeria	Nigeria_muturu	4-Nbut1	Nonglobal
23554	RM19335	Cattle	MS	Latin_America	Tropical_Dairy_Criollo	0.095269	Ecuador	Jaspeado_Manabita	4-Nbut1	Nonglobal
23556	RM19335	Cattle	MS	Latin_America	Tropical_Dairy_Criollo	0.037693	Ecuador	Loja	4-Nbut1	Nonglobal
23555	RM19335	Cattle	MS	Latin_America	Tropical_Dairy_Criollo	0.0865418	Ecuador	Macabeo	4-Nbut1	Nonglobal
23552	RM19335	Cattle	MS	Latin_America	Tropical_Dairy_Criollo	0.125244	Ecuador	Puna	4-Nbut1	Nonglobal
23553	RM19335	Cattle	MS	Latin_America	Tropical_Dairy_Criollo	0.119632	Ecuador	Santa_Elena	4-Nbut1	Nonglobal
23557	RM19335	Cattle	MS	Latin_America	Tropical_Dairy_Criollo	0.0865418	USA	Texas_Longhorn	4-Nbut1	Nonglobal
20375	RM13438	Cattle	MS	Spain	Tudanca	0.0803	Spain	Alistana-Sanabresa	1-Same	Nonglobal
20356	RM13438	Cattle	MS	Spain	Tudanca	0.0587	Spain	Asturiana_de_las_Montanas	1-Same	Nonglobal
20366	RM13438	Cattle	MS	Spain	Tudanca	0.068	Spain	Asturiana_de_los_Valles	1-Same	Nonglobal
20368	RM13438	Cattle	MS	Spain	Tudanca	0.0718	Spain	Sayaguesa	1-Same	Nonglobal
addSep21	RM19652	Cattle	MS	South_A	Tuli	0.143	Scotland	Aberdeen_Angus	6-Remote	Global
addSep21	RM19652	Cattle	MS	South_Africa	Tuli	0.117	South_Africa	Afrikaner	1-Same	Nonglobal
addSep21	RM19652	Cattle	MS	South_Africa	Tuli	0.055	South_Africa	Bonsmara	1-Same	Nonglobal
addSep21	RM19652	Cattle	MS	South_A	Tuli	0.1	Kenya	Boran	6-Remote	Nonglobal
addSep21	RM19652	Cattle	MS	South_A	Tuli	0.15	USA	Brahman	6-Remote	Nonglobal
addSep21	RM19651	Cattle	MS	Zimbabwe	Tuli	0.19	USA	Brahman	6-Remote	Nonglobal
addSep21	RM19652	Cattle	MS	South_Africa	Tuli	0.071	South_Africa	Drakensberger	1-Same	Nonglobal
addSep21	RM19651	Cattle	MS	Zimbabwe	Tuli	0.082	Zimbabwe	Mashona	1-Same	Nonglobal
addSep21	RM19652	Cattle	MS	South_Africa	Tuli	0.034	South_Africa	Nguni	1-Same	Nonglobal
addSep21	RM19651	Cattle	MS	Zimbabwe	Tuli	0.069	Zimbabwe	Nkone	1-Same	Nonglobal
addSep21	RM19652	Cattle	MS	South_A	Tuli	0.136	Switzerland	Simmental	6-Remote	Global
23194	RM12919	Cattle	MS	Vietnam	U_Dau_Riu	0.0222438	Vietnam	Nghe_An	1-Same	Nonglobal
23202	RM12919	Cattle	MS	Vietnam	U_Dau_Riu	0.0335505	Vietnam	Phu_Yen	1-Same	Nonglobal
23199	RM12919	Cattle	MS	Vietnam	U_Dau_Riu	0.0294246	Vietnam	Thanh-Hoa	1-Same	Nonglobal
23087	RM7445	Cattle	MS	Ukraine	Ukrainian_Grey	0.106	Belarus	Belarus_Red	2-Land-adj	Nonglobal
23120	RM7445	Cattle	MS	Ukraine	Ukrainian_Grey	0.113	Russia	Bestuzhev	2-Land-adj	Nonglobal
20555	RM18989	Cattle	MS	Ukraine	Ukrainian_Grey	0.0876	USA	Brown_Swiss	6-Remote	Global
23098	RM7445	Cattle	MS	Ukraine	Ukrainian_Grey	0.111	Finland	Eastern_Finncattle	4-Nbut1	Nonglobal
23099	RM7445	Cattle	MS	Ukraine	Ukrainian_Grey	0.142	Finland	Finnish_Ayrshire	4-Nbut1	Nonglobal
23131	RM7445	Cattle	MS	Ukraine	Ukrainian_Grey	0.097	USA	Finnish_Holstein	6-Remote	Nonglobal
20559	RM18989	Cattle	MS	Ukraine	Ukrainian_Grey	0.047	USA	Holstein	6-Remote	Global
23121	RM7445	Cattle	MS	Ukraine	Ukrainian_Grey	0.119	Russia	Istoben	2-Land-adj	Nonglobal
23118	RM7445	Cattle	MS	Ukraine	Ukrainian_Grey	0.104	Russia	Kalmyk	2-Land-adj	Nonglobal
23101	RM7445	Cattle	MS	Ukraine	Ukrainian_Grey	0.112	Kazakhstan	Kazakh_Whiteheaded	4-Nbut1	Nonglobal
20437	RM18989	Cattle	MS	Ukraine	Ukrainian_Grey	0.0665	Russia	Kholmogory	2-Land-adj	Nonglobal
23117	RM7445	Cattle	MS	Ukraine	Ukrainian_Grey	0.102	Russia	Kholmogory	2-Land-adj	Nonglobal
23097	RM7445	Cattle	MS	Ukraine	Ukrainian_Grey	0.11	Finland	North_Finnish	4-Nbut1	Nonglobal
23119	RM7445	Cattle	MS	Ukraine	Ukrainian_Grey	0.109	Russia	Pechora	2-Land-adj	Nonglobal
20435	RM18989	Cattle	MS	Ukraine	Ukrainian_Grey	0.0779	Russia	Red_Gorbatov	2-Land-adj	Nonglobal
23127	RM7445	Cattle	MS	Ukraine	Ukrainian_Grey	0.081	Ukraine	Red_Steppe	1-Same	Nonglobal
23123	RM7445	Cattle	MS	Ukraine	Ukrainian_Grey	0.128	Russia	Russian_Black_Pied	2-Land-adj	Nonglobal
23122	RM7445	Cattle	MS	Ukraine	Ukrainian_Grey	0.12	Russia	Suksun	2-Land-adj	Nonglobal
20440	RM18989	Cattle	MS	Ukraine	Ukrainian_Grey	0.0628	Russia	Tagil	2-Land-adj	Nonglobal
23096	RM7445	Cattle	MS	Ukraine	Ukrainian_Grey	0.107	Finland	West_Finnish	4-Nbut1	Nonglobal
23125	RM7445	Cattle	MS	Ukraine	Ukrainian_Grey	0.184	Russia	Yakut	2-Land-adj	Nonglobal
23116	RM7445	Cattle	MS	Ukraine	Ukrainian_Grey	0.093	Russia	Yaroslavl	2-Land-adj	Nonglobal
23086	RM7445	Cattle	MS	Ukraine	Ukrainian_Whiteheaded	0.051	Belarus	Belarus_Red	2-Land-adj	Nonglobal
23112	RM7445	Cattle	MS	Ukraine	Ukrainian_Whiteheaded	0.068	Russia	Bestuzhev	2-Land-adj	Nonglobal
23091	RM7445	Cattle	MS	Ukraine	Ukrainian_Whiteheaded	0.062	Finland	Eastern_Finncattle	4-Nbut1	Nonglobal
23095	RM7445	Cattle	MS	Ukraine	Ukrainian_Whiteheaded	0.086	Finland	Finnish_Ayrshire	4-Nbut1	Nonglobal
23130	RM7445	Cattle	MS	Ukraine	Ukrainian_Whiteheaded	0.041	USA	Finnish_Holstein	6-Remote	Nonglobal
23113	RM7445	Cattle	MS	Ukraine	Ukrainian_Whiteheaded	0.069	Russia	Istoben	2-Land-adj	Nonglobal
23115	RM7445	Cattle	MS	Ukraine	Ukrainian_Whiteheaded	0.079	Russia	Kalmyk	2-Land-adj	Nonglobal
23100	RM7445	Cattle	MS	Ukraine	Ukrainian_Whiteheaded	0.068	Kazakhstan	Kazakh_Whiteheaded	4-Nbut1	Nonglobal
23111	RM7445	Cattle	MS	Ukraine	Ukrainian_Whiteheaded	0.067	Russia	Kholmogory	2-Land-adj	Nonglobal
23093	RM7445	Cattle	MS	Ukraine	Ukrainian_Whiteheaded	0.083	Finland	North_Finnish	4-Nbut1	Nonglobal
23114	RM7445	Cattle	MS	Ukraine	Ukrainian_Whiteheaded	0.074	Russia	Pechora	2-Land-adj	Nonglobal
23126	RM7445	Cattle	MS	Ukraine	Ukrainian_Whiteheaded	0.031	Ukraine	Red_Steppe	1-Same	Nonglobal
23110	RM7445	Cattle	MS	Ukraine	Ukrainian_Whiteheaded	0.066	Russia	Russian_Black_Pied	2-Land-adj	Nonglobal
23109	RM7445	Cattle	MS	Ukraine	Ukrainian_Whiteheaded	0.065	Russia	Suksun	2-Land-adj	Nonglobal
23128	RM7445	Cattle	MS	Ukraine	Ukrainian_Whiteheaded	0.088	Ukraine	Ukrainian_Grey	1-Same	Nonglobal
23094	RM7445	Cattle	MS	Ukraine	Ukrainian_Whiteheaded	0.084	Finland	West_Finnish	4-Nbut1	Nonglobal
23124	RM7445	Cattle	MS	Ukraine	Ukrainian_Whiteheaded	0.135	Russia	Yakut	2-Land-adj	Nonglobal
23108	RM7445	Cattle	MS	Ukraine	Ukrainian_Whiteheaded	0.061	Russia	Yaroslavl	2-Land-adj	Nonglobal
23751	RM19335	Cattle	MS	Uruguay	Uruguayan_Criollo	0.115162	Colombia	Blanco_Orejinegro	4-Nbut1	Nonglobal
23749	RM19335	Cattle	MS	Uruguay	Uruguayan_Criollo	0.121873	Brazil	Caracu	2-Land-adj	Nonglobal
23759	RM19335	Cattle	MS	Uruguay	Uruguayan_Criollo	0.115162	Panama	Guaymi	6-Remote	Nonglobal
23752	RM19335	Cattle	MS	Uruguay	Uruguayan_Criollo	0.0843709	Colombia	Harton	4-Nbut1	Nonglobal
23756	RM19335	Cattle	MS	Uruguay	Uruguayan_Criollo	0.112934	Ecuador	Jaspeado_Manabita	6-Remote	Nonglobal
23757	RM19335	Cattle	MS	Uruguay	Uruguayan_Criollo	0.0887171	Ecuador	Loja	6-Remote	Nonglobal
23754	RM19335	Cattle	MS	Uruguay	Uruguayan_Criollo	0.13769	Ecuador	Macabeo	6-Remote	Nonglobal
23750	RM19335	Cattle	MS	Uruguay	Uruguayan_Criollo	0.1096	Brazil	Pantaneiro	2-Land-adj	Nonglobal
23755	RM19335	Cattle	MS	Uruguay	Uruguayan_Criollo	0.132016	Ecuador	Puna	6-Remote	Nonglobal
23753	RM19335	Cattle	MS	Uruguay	Uruguayan_Criollo	0.147976	Ecuador	Santa_Elena	6-Remote	Nonglobal
23760	RM19335	Cattle	MS	Uruguay	Uruguayan_Criollo	0.0996589	USA	Texas_Longhorn	6-Remote	Nonglobal
23758	RM19335	Cattle	MS	Uruguay	Uruguayan_Criollo	0.124119	Costa_Rica	Tropical_Dairy_Criollo	4-Nbut1	Nonglobal
addSep21	RM1929	Cattle	MS	India	Vatakara	0.045	India	Iduki	1-Same	Nonglobal
addSep21	RM1929	Cattle	MS	India	Vatakara	0.05	India	Kasargod	1-Same	Nonglobal
addSep21	RM1929	Cattle	MS	India	Vatakara	0.066	India	Punganur	1-Same	Nonglobal
22943	RM7445	Cattle	MS	Finland	West_Finnish	0.048	Finland	Eastern_Finncattle	3-Marine-adj	Nonglobal
20534	RM18989	Cattle	MS	Russia	Yakut	0.0912	Kyrgystan	Ala-Tau	4-Nbut1	Nonglobal
20427	RM18989	Cattle	MS	Russia	Yakut	0.1275	Russia	Altai	1-Same	Nonglobal
20533	RM18989	Cattle	MS	Russia	Yakut	0.0913	Kyrgystan	Aulie-Ata	4-Nbut1	Nonglobal
23031	RM7445	Cattle	MS	Russia	Yakut	0.142	Russia	Bestuzhev	1-Same	Nonglobal
20554	RM18989	Cattle	MS	Russia	Yakut	0.1161	USA	Brown_Swiss	6-Remote	Global
22995	RM7445	Cattle	MS	Russia	Yakut	0.16	Finland	Eastern_Finncattle	2-Land-adj	Nonglobal
22998	RM7445	Cattle	MS	Russia	Yakut	0.195	Finland	Finnish_Ayrshire	2-Land-adj	Nonglobal
23046	RM7445	Cattle	MS	Russia	Yakut	0.137	USA	Finnish_Holstein	6-Remote	Nonglobal
20556	RM18989	Cattle	MS	Russia	Yakut	0.0634	USA	Holstein	6-Remote	Global
23032	RM7445	Cattle	MS	Russia	Yakut	0.143	Russia	Istoben	1-Same	Nonglobal
20436	RM18989	Cattle	MS	Russia	Yakut	0.0761	Russia	Kalmyk	1-Same	Nonglobal
23033	RM7445	Cattle	MS	Russia	Yakut	0.147	Russia	Kalmyk	1-Same	Nonglobal
22999	RM7445	Cattle	MS	Russia	Yakut	0.155	Kazakhstan	Kazakh_Whiteheaded	2-Land-adj	Nonglobal
20430	RM18989	Cattle	MS	Russia	Yakut	0.0953	Russia	Kholmogory	1-Same	Nonglobal
23028	RM7445	Cattle	MS	Russia	Yakut	0.136	Russia	Kholmogory	1-Same	Nonglobal
20425	RM18989	Cattle	MS	Russia	Yakut	0.1527	Russia	Kostroma	1-Same	Nonglobal
20532	RM18989	Cattle	MS	Russia	Yakut	0.1102	Kyrgystan	Kyrgyz_Beef-type	4-Nbut1	Nonglobal
20535	RM18989	Cattle	MS	Russia	Yakut	0.0803	Kyrgystan	Kyrgyz_Native	4-Nbut1	Nonglobal
22997	RM7445	Cattle	MS	Russia	Yakut	0.17	Finland	North_Finnish	2-Land-adj	Nonglobal
23030	RM7445	Cattle	MS	Russia	Yakut	0.141	Russia	Pechora	1-Same	Nonglobal
20429	RM18989	Cattle	MS	Russia	Yakut	0.1	Russia	Red_Gorbatov	1-Same	Nonglobal
23038	RM7445	Cattle	MS	Russia	Yakut	0.126	Ukraine	Red_Steppe	2-Land-adj	Nonglobal
23035	RM7445	Cattle	MS	Russia	Yakut	0.168	Russia	Russian_Black_Pied	1-Same	Nonglobal
23034	RM7445	Cattle	MS	Russia	Yakut	0.167	Russia	Suksun	1-Same	Nonglobal
20434	RM18989	Cattle	MS	Russia	Yakut	0.0796	Russia	Tagil	1-Same	Nonglobal
20426	RM18989	Cattle	MS	Russia	Yakut	0.1459	Ukraine	Ukrainian_Grey	2-Land-adj	Nonglobal
22996	RM7445	Cattle	MS	Russia	Yakut	0.163	Finland	West_Finnish	2-Land-adj	Nonglobal
20428	RM18989	Cattle	MS	Russia	Yakut	0.1127	Russia	Yaroslavl	1-Same	Nonglobal
23029	RM7445	Cattle	MS	Russia	Yakut	0.138	Russia	Yaroslavl	1-Same	Nonglobal
20557	RM18989	Cattle	MS	Russia	Yaroslavl	0.0587	USA	Brown_Swiss	6-Remote	Global
22963	RM7445	Cattle	MS	Russia	Yaroslavl	0.058	Finland	Eastern_Finncattle	2-Land-adj	Nonglobal
22985	RM7445	Cattle	MS	Russia	Yaroslavl	0.093	Finland	Finnish_Ayrshire	2-Land-adj	Nonglobal
23042	RM7445	Cattle	MS	Russia	Yaroslavl	0.057	USA	Finnish_Holstein	6-Remote	Nonglobal
20558	RM18989	Cattle	MS	Russia	Yaroslavl	0.0498	USA	Holstein	6-Remote	Global
23007	RM7445	Cattle	MS	Russia	Yaroslavl	0.072	Russia	Istoben	1-Same	Nonglobal
20442	RM18989	Cattle	MS	Russia	Yaroslavl	0.0583	Russia	Kholmogory	1-Same	Nonglobal
22973	RM7445	Cattle	MS	Russia	Yaroslavl	0.071	Finland	North_Finnish	2-Land-adj	Nonglobal
20446	RM18989	Cattle	MS	Russia	Yaroslavl	0.0468	Russia	Red_Gorbatov	1-Same	Nonglobal
23014	RM7445	Cattle	MS	Russia	Yaroslavl	0.078	Russia	Suksun	1-Same	Nonglobal
20449	RM18989	Cattle	MS	Russia	Yaroslavl	0.0407	Russia	Tagil	1-Same	Nonglobal
20431	RM18989	Cattle	MS	Russia	Yaroslavl	0.0922	Ukraine	Ukrainian_Grey	2-Land-adj	Nonglobal
22964	RM7445	Cattle	MS	Russia	Yaroslavl	0.059	Finland	West_Finnish	2-Land-adj	Nonglobal
20003	RM11390	Cattle	SNP	Scotland	Aberdeen_Angus	0.1285	France	Abondance	5-Nbut1marine	Global
20215	RM16089	Cattle	SNP	Scotland	Aberdeen_Angus	0.151	South_Africa	Afrikaner	6-Remote	Global
20399	RM19104	Cattle	SNP	Scotland	Aberdeen_Angus	0.094	Belgium	Belgian_Blue	5-Nbut1marine	Global
20213	RM16089	Cattle	SNP	Scotland	Aberdeen_Angus	0.083	South_Africa	Bonsmara	6-Remote	Global
22797	RM19261	Cattle	SNP	Scotland	Aberdeen_Angus	0.102756	France	Breton_Black_Pied	5-Nbut1marine	Global
20659	RM18750	Cattle	SNP	Scotland	Aberdeen_Angus	0.15	USA	Brown_Swiss	6-Remote	Global
20401	RM19104	Cattle	SNP	Scotland	Aberdeen_Angus	0.095	France	Charolais	5-Nbut1marine	Global
20660	RM18750	Cattle	SNP	Scotland	Aberdeen_Angus	0.11	Slovenia	Cika	6-Remote	Global
22783	RM19261	Cattle	SNP	Scotland	Aberdeen_Angus	0.181198	Denmark	Danish_Shorthorn	3-Marine-adj	Global
20212	RM16089	Cattle	SNP	Scotland	Aberdeen_Angus	0.078	South_Africa	Drakensberger	6-Remote	Global
22809	RM19261	Cattle	SNP	Scotland	Aberdeen_Angus	0.134279	Ireland	Drimmon	3-Marine-adj	Global
22778	RM19261	Cattle	SNP	Scotland	Aberdeen_Angus	0.15037	Channel_Islands	Guernsey	5-Nbut1marine	Global
20394	RM19104	Cattle	SNP	Scotland	Aberdeen_Angus	0.141	England	Hereford	2-Land-adj	Global
20408	RM19104	Cattle	SNP	Scotland	Aberdeen_Angus	0.1	USA	Holstein	6-Remote	Global
22812	RM19261	Cattle	SNP	Scotland	Aberdeen_Angus	0.162853	Ireland	Irish_Moiled	3-Marine-adj	Global
20400	RM19104	Cattle	SNP	Scotland	Aberdeen_Angus	0.152	Channel_Islands	Jersey	5-Nbut1marine	Global
22780	RM19261	Cattle	SNP	Scotland	Aberdeen_Angus	0.16711	Channel_Islands	Jersey	5-Nbut1marine	Global
20402	RM19104	Cattle	SNP	Scotland	Aberdeen_Angus	0.108	France	Limousin	5-Nbut1marine	Global
22799	RM19261	Cattle	SNP	Scotland	Aberdeen_Angus	0.105731	France	Limousin	5-Nbut1marine	Global
22796	RM19261	Cattle	SNP	Scotland	Aberdeen_Angus	0.101898	France	Maine_Anjou	5-Nbut1marine	Global
22798	RM19261	Cattle	SNP	Scotland	Aberdeen_Angus	0.103219	France	Maraichin	5-Nbut1marine	Global
20403	RM19104	Cattle	SNP	Scotland	Aberdeen_Angus	0.142	France	Montbeliard	5-Nbut1marine	Global
20214	RM16089	Cattle	SNP	Scotland	Aberdeen_Angus	0.108	South_Africa	Nguni	6-Remote	Global
22805	RM19261	Cattle	SNP	Scotland	Aberdeen_Angus	0.128524	France	Normande	5-Nbut1marine	Global
22788	RM19261	Cattle	SNP	Scotland	Aberdeen_Angus	0.131956	England	Shorthorn	2-Land-adj	Global
20407	RM19104	Cattle	SNP	Scotland	Aberdeen_Angus	0.121	Switzerland	Simmental	6-Remote	Global
20661	RM18750	Cattle	SNP	Scotland	Aberdeen_Angus	0.11	Slovakia	Slovakian_Pinzgau	6-Remote	Global
20662	RM18750	Cattle	SNP	Scotland	Aberdeen_Angus	0.13	Austria	Tyrol_Grey	6-Remote	Global
20773	RM19039	Cattle	SNP	France	Abondance	0.078	Switzerland	Eringer	2-Land-adj	Nonglobal
20777	RM19039	Cattle	SNP	France	Abondance	0.098	Switzerland	Herens	2-Land-adj	Nonglobal
21459	RM18993	Cattle	SNP	Russia	Ala-Tau	0.142	Italy	Apulian_Podolian	6-Remote	Nonglobal
21477	RM18993	Cattle	SNP	Russia	Ala-Tau	0.06	Russia	Bestuzhev	1-Same	Nonglobal
21479	RM18993	Cattle	SNP	Russia	Ala-Tau	0.064	Russia	Buryat	1-Same	Nonglobal
21408	RM18993	Cattle	SNP	Russia	Ala-Tau	0.04	Croatia	Busha	6-Remote	Nonglobal
21416	RM18993	Cattle	SNP	Russia	Ala-Tau	0.055	Finland	East_Finnish	2-Land-adj	Nonglobal
21417	RM18993	Cattle	SNP	Russia	Ala-Tau	0.085	Finland	Finnish_Ayrshire	2-Land-adj	Nonglobal
21418	RM18993	Cattle	SNP	Russia	Ala-Tau	0.057	Finland	French_Red_Pied_Lowland	2-Land-adj	Nonglobal
21480	RM18993	Cattle	SNP	Russia	Ala-Tau	0.054	Russia	Gorbatov_Red	1-Same	Nonglobal
21412	RM18993	Cattle	SNP	Russia	Ala-Tau	0.116	England	Hereford_Russia	6-Remote	Global
21481	RM18993	Cattle	SNP	Russia	Ala-Tau	0.075	Russia	Istoben	1-Same	Nonglobal
21482	RM18993	Cattle	SNP	Russia	Ala-Tau	0.082	Russia	Kalmyk	1-Same	Nonglobal
21483	RM18993	Cattle	SNP	Russia	Ala-Tau	0.06	Russia	Kalmyk_Rostov	1-Same	Nonglobal
21484	RM18993	Cattle	SNP	Russia	Ala-Tau	0.045	Russia	Kalmyk_Sakha	1-Same	Nonglobal
21469	RM18993	Cattle	SNP	Russia	Ala-Tau	0.083	Kazakhstan	Kazakh_Whiteheaded	2-Land-adj	Nonglobal
21485	RM18993	Cattle	SNP	Russia	Ala-Tau	0.071	Russia	Kholmogory	1-Same	Nonglobal
21486	RM18993	Cattle	SNP	Russia	Ala-Tau	0.036	Russia	Kostroma	1-Same	Nonglobal
21419	RM18993	Cattle	SNP	Russia	Ala-Tau	0.072	Finland	North_Finnish	2-Land-adj	Nonglobal
21488	RM18993	Cattle	SNP	Russia	Ala-Tau	0.044	Russia	Red_Steppe	1-Same	Nonglobal
21478	RM18993	Cattle	SNP	Russia	Ala-Tau	0.067	Russia	Russian_Black_Pied	1-Same	Nonglobal
21487	RM18993	Cattle	SNP	Russia	Ala-Tau	0.049	Russia	Russian_Red-and-White	1-Same	Nonglobal
21489	RM18993	Cattle	SNP	Russia	Ala-Tau	0.055	Russia	Tagil	1-Same	Nonglobal
21648	RM18993	Cattle	SNP	Russia	Ala-Tau	0.093	Ukraine	Ukrainian_Grey	2-Land-adj	Nonglobal
21650	RM18993	Cattle	SNP	Russia	Ala-Tau	0.052	Ukraine	Ukrainian_Whiteheaded	2-Land-adj	Nonglobal
21649	RM18993	Cattle	SNP	Russia	Ala-Tau	0.085	Ukraine	UkrainianGray_Russia	2-Land-adj	Nonglobal
21420	RM18993	Cattle	SNP	Russia	Ala-Tau	0.069	Finland	West_Finnish	2-Land-adj	Nonglobal
21490	RM18993	Cattle	SNP	Russia	Ala-Tau	0.141	Russia	Yakut	1-Same	Nonglobal
21491	RM18993	Cattle	SNP	Russia	Ala-Tau	0.155	Russia	Yakut	1-Same	Nonglobal
21492	RM18993	Cattle	SNP	Russia	Ala-Tau	0.069	Russia	Yaroslavl	1-Same	Nonglobal
21493	RM18993	Cattle	SNP	Russia	Ala-Tau	0.071	Russia	Yaroslavl	1-Same	Nonglobal
21494	RM18993	Cattle	SNP	Russia	Ala-Tau	0.048	Russia	Yurino	1-Same	Nonglobal
32574	RM19409	Cattle	SNP	Germany	Angeln	0.047	Netherlands	Brandrood_Ysselvee	2-Land-adj	Nonglobal
32582	RM19409	Cattle	SNP	Germany	Angeln	0.06	Switzerland	Braunvieh	2-Land-adj	Nonglobal
32586	RM19409	Cattle	SNP	Germany	Angeln	0.088	USA	Brown_Swiss	6-Remote	Global
32576	RM19409	Cattle	SNP	Germany	Angeln	0.06	Netherlands	Dutch_Belted	2-Land-adj	Nonglobal
32573	RM19409	Cattle	SNP	Germany	Angeln	0.036	Netherlands	Dutch_Improved_Red_Pied	2-Land-adj	Nonglobal
32575	RM19409	Cattle	SNP	Germany	Angeln	0.057	Netherlands	Dutch_Red_Friesian	2-Land-adj	Nonglobal
32569	RM19409	Cattle	SNP	Germany	Angeln	0.047	Finland	Finnish_Ayrshire	5-Nbut1marine	Nonglobal
32570	RM19409	Cattle	SNP	Germany	Angeln	0.026	France	French_Red_Pied_Lowland	2-Land-adj	Nonglobal
32572	RM19409	Cattle	SNP	Germany	Angeln	0.053	Germany	German_Red_Pied	1-Same	Nonglobal
32578	RM19409	Cattle	SNP	Germany	Angeln	0.089	Netherlands	Groningen_Whiteheaded	2-Land-adj	Nonglobal
32564	RM19409	Cattle	SNP	Germany	Angeln	0.084	Channel_Islands	Guernsey	5-Nbut1marine	Global
32584	RM19409	Cattle	SNP	Germany	Angeln	0.034	USA	Holstein	6-Remote	Global
32565	RM19409	Cattle	SNP	Germany	Angeln	0.105	Channel_Islands	Jersey	5-Nbut1marine	Global
32577	RM19409	Cattle	SNP	Germany	Angeln	0.068	Netherlands	Meuse-Rhine-Yssel	2-Land-adj	Nonglobal
32571	RM19409	Cattle	SNP	Germany	Angeln	0.077	France	Montbeliard	2-Land-adj	Nonglobal
32579	RM19409	Cattle	SNP	Germany	Angeln	0.046	Norway	Norwegian_Red	2-Land-adj	Nonglobal
32566	RM19409	Cattle	SNP	Germany	Angeln	0.083	Denmark	RDM-1970	2-Land-adj	Nonglobal
32583	RM19409	Cattle	SNP	Germany	Angeln	0.021	USA	Red_Holstein	6-Remote	Global
32567	RM19409	Cattle	SNP	Germany	Angeln	0.088	England	Shorthorn	3-Marine-adj	Nonglobal
32580	RM19409	Cattle	SNP	Germany	Angeln	0.058	Switzerland	Simmental	2-Land-adj	Global
22442	RM18783	Cattle	SNP	Italy	Apulian_Podolian	0.0554	Italy	Agerolese	1-Same	Nonglobal
22195	RM18783	Cattle	SNP	Italy	Apulian_Podolian	0.0636	Italy	Burlina	1-Same	Nonglobal
22192	RM18783	Cattle	SNP	Italy	Apulian_Podolian	0.0484	Italy	Cabannina	1-Same	Nonglobal
22320	RM18783	Cattle	SNP	Italy	Apulian_Podolian	0.0924	Italy	Calvana	1-Same	Nonglobal
22374	RM18783	Cattle	SNP	Italy	Apulian_Podolian	0.0269	Italy	Cinisara	1-Same	Nonglobal
21306	RM18993	Cattle	SNP	Italy	Apulian_Podolian	0.148	France	French_Red_Pied_Lowland	2-Land-adj	Nonglobal
22029	RM18783	Cattle	SNP	Italy	Apulian_Podolian	0.0964	Italy	Garfagnina	1-Same	Nonglobal
21307	RM18993	Cattle	SNP	Italy	Apulian_Podolian	0.142	Russia	Gorbatov_Red	6-Remote	Nonglobal
21968	RM18783	Cattle	SNP	Italy	Apulian_Podolian	0.1014	Italy	Italian_Brown	1-Same	Nonglobal
22090	RM18783	Cattle	SNP	Italy	Apulian_Podolian	0.0964	USA	Italian_Holstein	6-Remote	Global
22414	RM18783	Cattle	SNP	Italy	Apulian_Podolian	0.0633	Italy	Italian_Red_Pied	1-Same	Nonglobal
22023	RM18783	Cattle	SNP	Italy	Apulian_Podolian	0.053	Italy	Modenese	1-Same	Nonglobal
22376	RM18783	Cattle	SNP	Italy	Apulian_Podolian	0.0527	Italy	Modicana	1-Same	Nonglobal
22191	RM18783	Cattle	SNP	Italy	Apulian_Podolian	0.045	Italy	Montana	1-Same	Nonglobal
22194	RM18783	Cattle	SNP	Italy	Apulian_Podolian	0.0615	Italy	Pinzgauer	1-Same	Nonglobal
22038	RM18783	Cattle	SNP	Italy	Apulian_Podolian	0.1422	Italy	Pisana	1-Same	Nonglobal
22033	RM18783	Cattle	SNP	Italy	Apulian_Podolian	0.1086	Italy	Pontremolese	1-Same	Nonglobal
22197	RM18783	Cattle	SNP	Italy	Apulian_Podolian	0.0703	Italy	Pustertaler	1-Same	Nonglobal
21309	RM18993	Cattle	SNP	Italy	Apulian_Podolian	0.13	Russia	Red_Steppe	6-Remote	Nonglobal
21308	RM18993	Cattle	SNP	Italy	Apulian_Podolian	0.142	Russia	Russian_Red-and-White	6-Remote	Nonglobal
21310	RM18993	Cattle	SNP	Italy	Apulian_Podolian	0.144	Russia	Tagil	6-Remote	Nonglobal
21316	RM18993	Cattle	SNP	Italy	Apulian_Podolian	0.175	Ukraine	Ukrainian_Grey	6-Remote	Nonglobal
21317	RM18993	Cattle	SNP	Italy	Apulian_Podolian	0.144	Ukraine	Ukrainian_Whiteheaded	6-Remote	Nonglobal
21305	RM18993	Cattle	SNP	Italy	Apulian_Podolian	0.158	Finland	West_Finnish	6-Remote	Nonglobal
21311	RM18993	Cattle	SNP	Italy	Apulian_Podolian	0.216	Russia	Yakut	6-Remote	Nonglobal
21312	RM18993	Cattle	SNP	Italy	Apulian_Podolian	0.233	Russia	Yakut	6-Remote	Nonglobal
21313	RM18993	Cattle	SNP	Italy	Apulian_Podolian	0.157	Russia	Yaroslavl	6-Remote	Nonglobal
21314	RM18993	Cattle	SNP	Italy	Apulian_Podolian	0.16	Russia	Yaroslavl	6-Remote	Nonglobal
21315	RM18993	Cattle	SNP	Italy	Apulian_Podolian	0.141	Russia	Yurino	6-Remote	Nonglobal
20166	RM13194	Cattle	SNP	Ethiopia	Arsi	0.002	Ethiopia	Ambo	1-Same	Nonglobal
19702	RM11390	Cattle	SNP	France	Aubrac	0.1178	Scotland	Aberdeen_Angus	5-Nbut1marine	Global
19693	RM11390	Cattle	SNP	France	Aubrac	0.06411	France	Abondance	1-Same	Nonglobal
23242	RM19287	Cattle	SNP	France	Aubrac	0.07	France	Breton_Black_Pied	1-Same	Nonglobal
23234	RM19287	Cattle	SNP	France	Aubrac	0.047	France	Charolais	1-Same	Global
23249	RM19287	Cattle	SNP	France	Aubrac	0.1	France	French_Red_Pied_Lowland	1-Same	Nonglobal
23233	RM19287	Cattle	SNP	France	Aubrac	0.041	France	Gascon	1-Same	Nonglobal
23244	RM19287	Cattle	SNP	France	Aubrac	0.08	France	Montbeliard	1-Same	Nonglobal
23235	RM19287	Cattle	SNP	France	Aubrac	0.047	France	Salers	1-Same	Nonglobal
20570	RM18750	Cattle	SNP	Austria	Austrian_Pinzgau	0.12	Scotland	Aberdeen_Angus	6-Remote	Global
20572	RM18750	Cattle	SNP	Austria	Austrian_Pinzgau	0.1	USA	Brown_Swiss	6-Remote	Global
20574	RM18750	Cattle	SNP	Austria	Austrian_Pinzgau	0.06	France	Charolais	4-Nbut1	Global
20575	RM18750	Cattle	SNP	Austria	Austrian_Pinzgau	0.04	Slovenia	Cika	2-Land-adj	Nonglobal
20579	RM18750	Cattle	SNP	Austria	Austrian_Pinzgau	0.13	England	Hereford	5-Nbut1marine	Global
20580	RM18750	Cattle	SNP	Austria	Austrian_Pinzgau	0.1	USA	Holstein	6-Remote	Global
20583	RM18750	Cattle	SNP	Austria	Austrian_Pinzgau	0.07	France	Limousin	4-Nbut1	Global
20584	RM18750	Cattle	SNP	Austria	Austrian_Pinzgau	0.08	Norway	Norwegian_Red	6-Remote	Nonglobal
20586	RM18750	Cattle	SNP	Austria	Austrian_Pinzgau	0.05	Italy	Piedmontese	2-Land-adj	Nonglobal
20587	RM18750	Cattle	SNP	Austria	Austrian_Pinzgau	0.13	England	Shorthorn	5-Nbut1marine	Nonglobal
20589	RM18750	Cattle	SNP	Austria	Austrian_Pinzgau	0.07	Austria	Simmental	1-Same	Global
20590	RM18750	Cattle	SNP	Austria	Austrian_Pinzgau	0.01	Slovakia	Slovakian_Pinzgau	2-Land-adj	Nonglobal
20594	RM18750	Cattle	SNP	Austria	Austrian_Pinzgau	0.07	Austria	Tyrol_Grey	1-Same	Nonglobal
20678	RM1251	Cattle	SNP	Spain	Avilena-Black_Iberian	0.0345	Spain	Asturiana_de_los_Valles	1-Same	Nonglobal
19247	RM11390	Cattle	SNP	Burkina_Faso	Baoule	0.2685	Scotland	Aberdeen_Angus	6-Remote	Global
19240	RM11390	Cattle	SNP	Burkina_Faso	Baoule	0.2364	France	Abondance	6-Remote	Nonglobal
19237	RM11390	Cattle	SNP	Burkina_Faso	Baoule	0.2254	France	Aubrac	6-Remote	Nonglobal
20850	RM19039	Cattle	SNP	Italy	Bara_Pustertaler	0.05	France	Abondance	2-Land-adj	Nonglobal
22435	RM18783	Cattle	SNP	Italy	Bara_Pustertaler	0.058	Italy	Agerolese	1-Same	Nonglobal
22302	RM18783	Cattle	SNP	Italy	Bara_Pustertaler	0.047	Italy	Apulian_Podolian	1-Same	Nonglobal
20922	RM19039	Cattle	SNP	Italy	Bara_Pustertaler	0.061	Italy	Burlina	1-Same	Nonglobal
22166	RM18783	Cattle	SNP	Italy	Bara_Pustertaler	0.0605	Italy	Burlina	1-Same	Nonglobal
22159	RM18783	Cattle	SNP	Italy	Bara_Pustertaler	0.0486	Italy	Cabannina	1-Same	Nonglobal
22307	RM18783	Cattle	SNP	Italy	Bara_Pustertaler	0.1265	Italy	Calvana	1-Same	Nonglobal
22367	RM18783	Cattle	SNP	Italy	Bara_Pustertaler	0.0516	Italy	Cinisara	1-Same	Nonglobal
20984	RM19039	Cattle	SNP	Italy	Bara_Pustertaler	0.057	Switzerland	Eringer	2-Land-adj	Nonglobal
22013	RM18783	Cattle	SNP	Italy	Bara_Pustertaler	0.1096	Italy	Garfagnina	1-Same	Nonglobal
20999	RM19039	Cattle	SNP	Italy	Bara_Pustertaler	0.077	Switzerland	Herens	2-Land-adj	Nonglobal
21965	RM18783	Cattle	SNP	Italy	Bara_Pustertaler	0.1052	Italy	Italian_Brown	1-Same	Nonglobal
22087	RM18783	Cattle	SNP	Italy	Bara_Pustertaler	0.0961	USA	Italian_Holstein	6-Remote	Global
22410	RM18783	Cattle	SNP	Italy	Bara_Pustertaler	0.0426	Italy	Italian_Red_Pied	1-Same	Nonglobal
22007	RM18783	Cattle	SNP	Italy	Bara_Pustertaler	0.0571	Italy	Modenese	1-Same	Nonglobal
22371	RM18783	Cattle	SNP	Italy	Bara_Pustertaler	0.0825	Italy	Modicana	1-Same	Nonglobal
22160	RM18783	Cattle	SNP	Italy	Bara_Pustertaler	0.0492	Italy	Montana	1-Same	Nonglobal
22158	RM18783	Cattle	SNP	Italy	Bara_Pustertaler	0.0442	Italy	Pezzata_Rossa_dOropa	1-Same	Nonglobal
22167	RM18783	Cattle	SNP	Italy	Bara_Pustertaler	0.062	Italy	Pinzgauer	1-Same	Nonglobal
22020	RM18783	Cattle	SNP	Italy	Bara_Pustertaler	0.1545	Italy	Pisana	1-Same	Nonglobal
22014	RM18783	Cattle	SNP	Italy	Bara_Pustertaler	0.1137	Italy	Pontremolese	1-Same	Nonglobal
22170	RM18783	Cattle	SNP	Italy	Bara_Pustertaler	0.0642	Italy	Pustertaler	1-Same	Nonglobal
21160	RM18993	Cattle	SNP	England	Beef_Shorthorn	0.139	Russia	Ala-Tau	6-Remote	Nonglobal
21152	RM18993	Cattle	SNP	England	Beef_Shorthorn	0.231	Italy	Apulian_Podolian	5-Nbut1marine	Nonglobal
21161	RM18993	Cattle	SNP	England	Beef_Shorthorn	0.116	Russia	Bestuzhev	6-Remote	Nonglobal
21222	RM18993	Cattle	SNP	England	Beef_Shorthorn	0.188	USA	Brown_Swiss	6-Remote	Global
21163	RM18993	Cattle	SNP	England	Beef_Shorthorn	0.154	Russia	Buryat	6-Remote	Nonglobal
21134	RM18993	Cattle	SNP	England	Beef_Shorthorn	0.136	Croatia	Busha	6-Remote	Nonglobal
21139	RM18993	Cattle	SNP	England	Beef_Shorthorn	0.138	Finland	East_Finnish	5-Nbut1marine	Nonglobal
21140	RM18993	Cattle	SNP	England	Beef_Shorthorn	0.14	Finland	Finnish_Ayrshire	5-Nbut1marine	Nonglobal
21149	RM18993	Cattle	SNP	England	Beef_Shorthorn	0.115	France	French_Red_Pied_Lowland	3-Marine-adj	Nonglobal
21164	RM18993	Cattle	SNP	England	Beef_Shorthorn	0.117	Russia	Gorbatov_Red	6-Remote	Nonglobal
21136	RM18993	Cattle	SNP	England	Beef_Shorthorn	0.177	England	Hereford_Russia	1-Same	Global
21223	RM18993	Cattle	SNP	England	Beef_Shorthorn	0.14	USA	Holstein	6-Remote	Global
21165	RM18993	Cattle	SNP	England	Beef_Shorthorn	0.147	Russia	Istoben	6-Remote	Nonglobal
21166	RM18993	Cattle	SNP	England	Beef_Shorthorn	0.165	Russia	Kalmyk	6-Remote	Nonglobal
21167	RM18993	Cattle	SNP	England	Beef_Shorthorn	0.136	Russia	Kalmyk_Rostov	6-Remote	Nonglobal
21168	RM18993	Cattle	SNP	England	Beef_Shorthorn	0.126	Russia	Kalmyk_Sakha	6-Remote	Nonglobal
21156	RM18993	Cattle	SNP	England	Beef_Shorthorn	0.151	Kazakhstan	Kazakh_Whiteheaded	6-Remote	Nonglobal
21169	RM18993	Cattle	SNP	England	Beef_Shorthorn	0.135	Russia	Kholmogory	6-Remote	Nonglobal
21170	RM18993	Cattle	SNP	England	Beef_Shorthorn	0.17	Russia	Kostroma	6-Remote	Nonglobal
21141	RM18993	Cattle	SNP	England	Beef_Shorthorn	0.151	Finland	North_Finnish	5-Nbut1marine	Nonglobal
21172	RM18993	Cattle	SNP	England	Beef_Shorthorn	0.101	Russia	Red_Steppe	6-Remote	Nonglobal
21162	RM18993	Cattle	SNP	England	Beef_Shorthorn	0.125	Russia	Russian_Black_Pied	6-Remote	Nonglobal
21171	RM18993	Cattle	SNP	England	Beef_Shorthorn	0.111	Russia	Russian_Red-and-White	6-Remote	Nonglobal
21173	RM18993	Cattle	SNP	England	Beef_Shorthorn	0.123	Russia	Tagil	6-Remote	Nonglobal
21214	RM18993	Cattle	SNP	England	Beef_Shorthorn	0.18	Ukraine	Ukrainian_Grey	6-Remote	Nonglobal
21216	RM18993	Cattle	SNP	England	Beef_Shorthorn	0.132	Ukraine	Ukrainian_Whiteheaded	6-Remote	Nonglobal
21215	RM18993	Cattle	SNP	England	Beef_Shorthorn	0.171	Ukraine	UkrainianGray_Russia	6-Remote	Nonglobal
21142	RM18993	Cattle	SNP	England	Beef_Shorthorn	0.146	Finland	West_Finnish	5-Nbut1marine	Nonglobal
21174	RM18993	Cattle	SNP	England	Beef_Shorthorn	0.227	Russia	Yakut	6-Remote	Nonglobal
21175	RM18993	Cattle	SNP	England	Beef_Shorthorn	0.241	Russia	Yakut	6-Remote	Nonglobal
21176	RM18993	Cattle	SNP	England	Beef_Shorthorn	0.144	Russia	Yaroslavl	6-Remote	Nonglobal
21177	RM18993	Cattle	SNP	England	Beef_Shorthorn	0.145	Russia	Yaroslavl	6-Remote	Nonglobal
21178	RM18993	Cattle	SNP	England	Beef_Shorthorn	0.137	Russia	Yurino	6-Remote	Nonglobal
20159	RM11390	Cattle	SNP	USA	Beefmaster	0.1281	Scotland	Aberdeen_Angus	6-Remote	Global
20147	RM11390	Cattle	SNP	USA	Beefmaster	0.1256	France	Abondance	6-Remote	Nonglobal
20144	RM11390	Cattle	SNP	USA	Beefmaster	0.1168	France	Aubrac	6-Remote	Nonglobal
20128	RM11390	Cattle	SNP	USA	Beefmaster	0.2346	Burkina_Faso	Baoule	6-Remote	Nonglobal
20150	RM11390	Cattle	SNP	USA	Beefmaster	0.166	France	Blonde_dAquitaine	6-Remote	Nonglobal
20404	RM19104	Cattle	SNP	Belgium	Belgian_Blue	0.067	USA	Aberdeen_Angus	6-Remote	Global
20381	RM19104	Cattle	SNP	Belgium	Belgian_Blue	0.07	France	Charolais	2-Land-adj	Global
20380	RM19104	Cattle	SNP	Belgium	Belgian_Blue	0.123	England	Hereford	3-Marine-adj	Global
20395	RM19104	Cattle	SNP	Belgium	Belgian_Blue	0.131	Channel_Islands	Jersey	4-Nbut1	Global
20382	RM19104	Cattle	SNP	Belgium	Belgian_Blue	0.085	France	Limousin	2-Land-adj	Global
20383	RM19104	Cattle	SNP	Belgium	Belgian_Blue	0.117	France	Montbeliard	2-Land-adj	Nonglobal
20396	RM19104	Cattle	SNP	Belgium	Belgian_Blue	0.097	Switzerland	Simmental	4-Nbut1	Global
21460	RM18993	Cattle	SNP	Russia	Bestuzhev	0.149	Italy	Apulian_Podolian	6-Remote	Nonglobal
21496	RM18993	Cattle	SNP	Russia	Bestuzhev	0.071	Russia	Buryat	1-Same	Nonglobal
21409	RM18993	Cattle	SNP	Russia	Bestuzhev	0.053	Croatia	Busha	6-Remote	Nonglobal
21421	RM18993	Cattle	SNP	Russia	Bestuzhev	0.057	Finland	East_Finnish	2-Land-adj	Nonglobal
21422	RM18993	Cattle	SNP	Russia	Bestuzhev	0.078	Finland	Finnish_Ayrshire	2-Land-adj	Nonglobal
21450	RM18993	Cattle	SNP	Russia	Bestuzhev	0.039	France	French_Red_Pied_Lowland	6-Remote	Nonglobal
21497	RM18993	Cattle	SNP	Russia	Bestuzhev	0.047	Russia	Gorbatov_Red	1-Same	Nonglobal
21413	RM18993	Cattle	SNP	Russia	Bestuzhev	0.114	England	Hereford_Russia	6-Remote	Global
21498	RM18993	Cattle	SNP	Russia	Bestuzhev	0.073	Russia	Istoben	1-Same	Nonglobal
21499	RM18993	Cattle	SNP	Russia	Bestuzhev	0.086	Russia	Kalmyk	1-Same	Nonglobal
21500	RM18993	Cattle	SNP	Russia	Bestuzhev	0.062	Russia	Kalmyk_Rostov	1-Same	Nonglobal
21501	RM18993	Cattle	SNP	Russia	Bestuzhev	0.046	Russia	Kalmyk_Sakha	1-Same	Nonglobal
21470	RM18993	Cattle	SNP	Russia	Bestuzhev	0.084	Kazakhstan	Kazakh_Whiteheaded	2-Land-adj	Nonglobal
21502	RM18993	Cattle	SNP	Russia	Bestuzhev	0.06	Russia	Kholmogory	1-Same	Nonglobal
21503	RM18993	Cattle	SNP	Russia	Bestuzhev	0.094	Russia	Kostroma	1-Same	Nonglobal
21423	RM18993	Cattle	SNP	Russia	Bestuzhev	0.073	Finland	North_Finnish	2-Land-adj	Nonglobal
21505	RM18993	Cattle	SNP	Russia	Bestuzhev	0.027	Russia	Red_Steppe	1-Same	Nonglobal
21495	RM18993	Cattle	SNP	Russia	Bestuzhev	0.045	Russia	Russian_Black_Pied	1-Same	Nonglobal
21504	RM18993	Cattle	SNP	Russia	Bestuzhev	0.043	Russia	Russian_Red-and-White	1-Same	Nonglobal
21506	RM18993	Cattle	SNP	Russia	Bestuzhev	0.045	Russia	Tagil	1-Same	Nonglobal
21651	RM18993	Cattle	SNP	Russia	Bestuzhev	0.1	Ukraine	Ukrainian_Grey	2-Land-adj	Nonglobal
21653	RM18993	Cattle	SNP	Russia	Bestuzhev	0.053	Ukraine	Ukrainian_Whiteheaded	2-Land-adj	Nonglobal
21652	RM18993	Cattle	SNP	Russia	Bestuzhev	0.091	Ukraine	UkrainianGray_Russia	2-Land-adj	Nonglobal
21424	RM18993	Cattle	SNP	Russia	Bestuzhev	0.07	Finland	West_Finnish	2-Land-adj	Nonglobal
21507	RM18993	Cattle	SNP	Russia	Bestuzhev	0.143	Russia	Yakut	1-Same	Nonglobal
21508	RM18993	Cattle	SNP	Russia	Bestuzhev	0.157	Russia	Yakut	1-Same	Nonglobal
21509	RM18993	Cattle	SNP	Russia	Bestuzhev	0.065	Russia	Yaroslavl	1-Same	Nonglobal
21510	RM18993	Cattle	SNP	Russia	Bestuzhev	0.065	Russia	Yaroslavl	1-Same	Nonglobal
21511	RM18993	Cattle	SNP	Russia	Bestuzhev	0.057	Russia	Yurino	1-Same	Nonglobal
21867	RM19158	Cattle	SNP	Algeria	Biskra	0.09	Scotland	Aberdeen_Angus	6-Remote	Global
21866	RM19158	Cattle	SNP	Algeria	Biskra	0.092	Egypt	Egyptian_Baladi	4-Nbut1	Nonglobal
19765	RM11390	Cattle	SNP	France	Blonde_dAquitaine	0.1707	Scotland	Aberdeen_Angus	5-Nbut1marine	Global
19762	RM11390	Cattle	SNP	France	Blonde_dAquitaine	0.1228	France	Abondance	1-Same	Nonglobal
19760	RM11390	Cattle	SNP	France	Blonde_dAquitaine	0.09065	France	Aubrac	1-Same	Nonglobal
19755	RM11390	Cattle	SNP	France	Blonde_dAquitaine	0.2728	Burkina_Faso	Baoule	6-Remote	Nonglobal
20220	RM16089	Cattle	SNP	South_Africa	Bonsmara	0.071	South_Africa	Afrikaner	1-Same	Nonglobal
20216	RM16089	Cattle	SNP	South_Africa	Bonsmara	0.043	South_Africa	Drakensberger	1-Same	Nonglobal
20218	RM16089	Cattle	SNP	South_Africa	Bonsmara	0.044	South_Africa	Nguni	1-Same	Nonglobal
20173	RM13194	Cattle	SNP	Ethiopia	Boran	0.013	Ethiopia	Ambo	1-Same	Nonglobal
20172	RM13194	Cattle	SNP	Ethiopia	Boran	0.011	Ethiopia	Arsi	1-Same	Nonglobal
19104	RM11390	Cattle	SNP	Benin	Borgou	0.2184	Scotland	Aberdeen_Angus	6-Remote	Global
19099	RM11390	Cattle	SNP	Benin	Borgou	0.1877	France	Abondance	6-Remote	Nonglobal
19097	RM11390	Cattle	SNP	Benin	Borgou	0.1788	France	Aubrac	6-Remote	Nonglobal
19087	RM11390	Cattle	SNP	Benin	Borgou	0.1189	Burkina_Faso	Baoule	2-Land-adj	Nonglobal
19111	RM11390	Cattle	SNP	Benin	Borgou	0.1288	USA	Beefmaster	6-Remote	Nonglobal
19101	RM11390	Cattle	SNP	Benin	Borgou	0.226	France	Blonde_dAquitaine	6-Remote	Nonglobal
20120	RM11390	Cattle	SNP	USA	Brahman	0.3361	Scotland	Aberdeen_Angus	6-Remote	Global
20205	RM11637	Cattle	SNP	USA	Brahman	0.271	USA	Aberdeen_Angus	1-Same	Global
20118	RM11390	Cattle	SNP	USA	Brahman	0.3229	France	Abondance	6-Remote	Nonglobal
20117	RM11390	Cattle	SNP	USA	Brahman	0.3153	France	Aubrac	6-Remote	Nonglobal
20115	RM11390	Cattle	SNP	USA	Brahman	0.3805	Burkina_Faso	Baoule	6-Remote	Nonglobal
20121	RM11390	Cattle	SNP	USA	Brahman	0.1901	USA	Beefmaster	6-Remote	Nonglobal
20119	RM11390	Cattle	SNP	USA	Brahman	0.3564	France	Blonde_dAquitaine	6-Remote	Nonglobal
20114	RM11390	Cattle	SNP	USA	Brahman	0.1649	Benin	Borgou	6-Remote	Nonglobal
20116	RM11390	Cattle	SNP	USA	Brahman	0.3155	France	Breton_Black_Pied	6-Remote	Nonglobal
23137	RM19277	Cattle	SNP	USA	Brahman	0.365	USA	Holstein	1-Same	Global
23138	RM19277	Cattle	SNP	USA	Brahman	0.394	USA	Jersey	1-Same	Global
23139	RM19277	Cattle	SNP	USA	Brahman	0.054	Iran	Kermani	6-Remote	Nonglobal
23146	RM19277	Cattle	SNP	USA	Brahman	0.256	Iran	Kurdi	6-Remote	Nonglobal
23143	RM19277	Cattle	SNP	USA	Brahman	0.134	Iran	Mazandarani	6-Remote	Nonglobal
23142	RM19277	Cattle	SNP	USA	Brahman	0.109	Iran	Nejdi	6-Remote	Nonglobal
23141	RM19277	Cattle	SNP	USA	Brahman	0.081	Iran	Pars	6-Remote	Nonglobal
23145	RM19277	Cattle	SNP	USA	Brahman	0.216	Iran	Sarabi	6-Remote	Nonglobal
23140	RM19277	Cattle	SNP	USA	Brahman	0.063	Iran	Sistani	6-Remote	Nonglobal
23144	RM19277	Cattle	SNP	USA	Brahman	0.171	Iran	Taleshi	6-Remote	Nonglobal
32624	RM19409	Cattle	SNP	Netherlands	Brandrood_Ysselvee	0.024	Netherlands	Dutch_Improved_Red_Pied	1-Same	Nonglobal
32608	RM19409	Cattle	SNP	Netherlands	Brandrood_Ysselvee	0.018	France	French_Red_Pied_Lowland	4-Nbut1	Nonglobal
32619	RM19409	Cattle	SNP	Netherlands	Brandrood_Ysselvee	0.032	Germany	German_Red_Pied	2-Land-adj	Nonglobal
32635	RM19409	Cattle	SNP	Netherlands	Brandrood_Ysselvee	0.103	Netherlands	Groningen_Whiteheaded	1-Same	Nonglobal
32587	RM19409	Cattle	SNP	Netherlands	Brandrood_Ysselvee	0.102	Channel_Islands	Guernsey	5-Nbut1marine	Global
32653	RM19409	Cattle	SNP	Netherlands	Brandrood_Ysselvee	0.07	USA	Holstein	6-Remote	Global
32591	RM19409	Cattle	SNP	Netherlands	Brandrood_Ysselvee	0.128	Channel_Islands	Jersey	5-Nbut1marine	Global
32625	RM19409	Cattle	SNP	Netherlands	Brandrood_Ysselvee	0.034	Netherlands	Meuse-Rhine-Yssel	1-Same	Nonglobal
32613	RM19409	Cattle	SNP	Netherlands	Brandrood_Ysselvee	0.094	France	Montbeliard	4-Nbut1	Nonglobal
32640	RM19409	Cattle	SNP	Netherlands	Brandrood_Ysselvee	0.063	Norway	Norwegian_Red	6-Remote	Nonglobal
32597	RM19409	Cattle	SNP	Netherlands	Brandrood_Ysselvee	0.123	Denmark	RDM-1970	4-Nbut1	Nonglobal
32652	RM19409	Cattle	SNP	Netherlands	Brandrood_Ysselvee	0.063	USA	Red_Holstein	6-Remote	Global
32602	RM19409	Cattle	SNP	Netherlands	Brandrood_Ysselvee	0.107	England	Shorthorn	3-Marine-adj	Nonglobal
32646	RM19409	Cattle	SNP	Netherlands	Brandrood_Ysselvee	0.068	Switzerland	Simmental	4-Nbut1	Global
32675	RM19409	Cattle	SNP	Switzerland	Braunvieh	0.073	Netherlands	Brandrood_Ysselvee	4-Nbut1	Nonglobal
32682	RM19409	Cattle	SNP	Switzerland	Braunvieh	0.08	USA	Brown_Swiss	6-Remote	Global
32676	RM19409	Cattle	SNP	Switzerland	Braunvieh	0.087	Netherlands	Dutch_Belted	4-Nbut1	Nonglobal
32674	RM19409	Cattle	SNP	Switzerland	Braunvieh	0.063	Netherlands	Dutch_Improved_Red_Pied	4-Nbut1	Nonglobal
32677	RM19409	Cattle	SNP	Switzerland	Braunvieh	0.087	Netherlands	Dutch_Red_Friesian	4-Nbut1	Nonglobal
32671	RM19409	Cattle	SNP	Switzerland	Braunvieh	0.06	France	French_Red_Pied_Lowland	2-Land-adj	Nonglobal
32673	RM19409	Cattle	SNP	Switzerland	Braunvieh	0.083	Germany	German_Red_Pied	2-Land-adj	Nonglobal
32679	RM19409	Cattle	SNP	Switzerland	Braunvieh	0.124	Netherlands	Groningen_Whiteheaded	4-Nbut1	Nonglobal
32667	RM19409	Cattle	SNP	Switzerland	Braunvieh	0.096	Channel_Islands	Guernsey	6-Remote	Global
32684	RM19409	Cattle	SNP	Switzerland	Braunvieh	0.09	USA	Holstein	6-Remote	Global
32668	RM19409	Cattle	SNP	Switzerland	Braunvieh	0.123	Channel_Islands	Jersey	6-Remote	Global
32678	RM19409	Cattle	SNP	Switzerland	Braunvieh	0.097	Netherlands	Meuse-Rhine-Yssel	4-Nbut1	Nonglobal
32672	RM19409	Cattle	SNP	Switzerland	Braunvieh	0.074	France	Montbeliard	2-Land-adj	Nonglobal
32680	RM19409	Cattle	SNP	Switzerland	Braunvieh	0.076	Norway	Norwegian_Red	6-Remote	Nonglobal
32669	RM19409	Cattle	SNP	Switzerland	Braunvieh	0.133	Denmark	RDM-1970	4-Nbut1	Nonglobal
32683	RM19409	Cattle	SNP	Switzerland	Braunvieh	0.083	USA	Red_Holstein	6-Remote	Global
32670	RM19409	Cattle	SNP	Switzerland	Braunvieh	0.121	England	Shorthorn	5-Nbut1marine	Nonglobal
32681	RM19409	Cattle	SNP	Switzerland	Braunvieh	0.054	Switzerland	Simmental	1-Same	Global
19643	RM11390	Cattle	SNP	France	Breton_Black_Pied	0.09964	Scotland	Aberdeen_Angus	5-Nbut1marine	Global
19624	RM11390	Cattle	SNP	France	Breton_Black_Pied	0.08402	France	Abondance	1-Same	Nonglobal
19618	RM11390	Cattle	SNP	France	Breton_Black_Pied	0.06984	France	Aubrac	1-Same	Nonglobal
19569	RM11390	Cattle	SNP	France	Breton_Black_Pied	0.2331	Burkina_Faso	Baoule	6-Remote	Nonglobal
19668	RM11390	Cattle	SNP	France	Breton_Black_Pied	0.103	USA	Beefmaster	6-Remote	Nonglobal
19632	RM11390	Cattle	SNP	France	Breton_Black_Pied	0.1254	France	Blonde_dAquitaine	1-Same	Nonglobal
19551	RM11390	Cattle	SNP	France	Breton_Black_Pied	0.1804	Benin	Borgou	6-Remote	Nonglobal
23237	RM19287	Cattle	SNP	France	Breton_Black_Pied	0.059	France	Charolais	1-Same	Global
23243	RM19287	Cattle	SNP	France	Breton_Black_Pied	0.078	France	French_Red_Pied_Lowland	1-Same	Nonglobal
23241	RM19287	Cattle	SNP	France	Breton_Black_Pied	0.069	France	Gascon	1-Same	Nonglobal
22676	RM19261	Cattle	SNP	France	Breton_Black_Pied	0.0610655	France	Limousin	1-Same	Global
22673	RM19261	Cattle	SNP	France	Breton_Black_Pied	0.0504619	France	Maraichin	1-Same	Nonglobal
23248	RM19287	Cattle	SNP	France	Breton_Black_Pied	0.098	France	Montbeliard	1-Same	Nonglobal
23247	RM19287	Cattle	SNP	France	Breton_Black_Pied	0.091	France	Salers	1-Same	Nonglobal
19473	RM11390	Cattle	SNP	France	British_Charolais	0.09536	Scotland	Aberdeen_Angus	5-Nbut1marine	Global
19470	RM11390	Cattle	SNP	France	British_Charolais	0.06951	France	Abondance	1-Same	Global
19468	RM11390	Cattle	SNP	France	British_Charolais	0.05328	France	Aubrac	1-Same	Global
19462	RM11390	Cattle	SNP	France	British_Charolais	0.2165	Burkina_Faso	Baoule	6-Remote	Global
19481	RM11390	Cattle	SNP	France	British_Charolais	0.08983	USA	Beefmaster	6-Remote	Global
19472	RM11390	Cattle	SNP	France	British_Charolais	0.1078	France	Blonde_dAquitaine	1-Same	Global
19460	RM11390	Cattle	SNP	France	British_Charolais	0.165	Benin	Borgou	6-Remote	Global
19479	RM11390	Cattle	SNP	France	British_Charolais	0.2879	USA	Brahman	6-Remote	Global
19466	RM11390	Cattle	SNP	France	British_Charolais	0.06044	France	Breton_Black_Pied	1-Same	Global
19478	RM11390	Cattle	SNP	France	British_Charolais	0.1138	USA	Brown_Swiss	6-Remote	Global
19464	RM11390	Cattle	SNP	France	British_Charolais	0.02194	France	Charolais	1-Same	Global
19476	RM11390	Cattle	SNP	France	British_Charolais	0.09027	Switzerland	French_Brown_Swiss	2-Land-adj	Global
21950	RM19158	Cattle	SNP	Tunisia	Brown_Atlas	0.134	Scotland	Aberdeen_Angus	6-Remote	Global
21942	RM19158	Cattle	SNP	Tunisia	Brown_Atlas	0.052	Algeria	Biskra	2-Land-adj	Nonglobal
21941	RM19158	Cattle	SNP	Tunisia	Brown_Atlas	0.016	Algeria	Chelifienne	2-Land-adj	Nonglobal
21939	RM19158	Cattle	SNP	Tunisia	Brown_Atlas	0.002	Algeria	Cheurfa	2-Land-adj	Nonglobal
21946	RM19158	Cattle	SNP	Tunisia	Brown_Atlas	0.045	Egypt	Egyptian_Baladi	4-Nbut1	Nonglobal
21943	RM19158	Cattle	SNP	Tunisia	Brown_Atlas	0.28	Brazil	Gir	6-Remote	Nonglobal
21940	RM19158	Cattle	SNP	Tunisia	Brown_Atlas	0.003	Algeria	Guelma	2-Land-adj	Nonglobal
21951	RM19158	Cattle	SNP	Tunisia	Brown_Atlas	0.113	USA	Holstein	6-Remote	Global
21945	RM19158	Cattle	SNP	Tunisia	Brown_Atlas	0.156	Channel_Islands	Jersey	6-Remote	Global
21947	RM19158	Cattle	SNP	Tunisia	Brown_Atlas	0.109	France	Montbeliard	6-Remote	Nonglobal
21936	RM19158	Cattle	SNP	Tunisia	Brown_Atlas	0.068	Guinea	NDama_ND1	6-Remote	Nonglobal
21937	RM19158	Cattle	SNP	Tunisia	Brown_Atlas	0.104	Guinea	NDama_ND2	6-Remote	Nonglobal
21938	RM19158	Cattle	SNP	Tunisia	Brown_Atlas	0.094	Guinea	NDama_NDA	6-Remote	Nonglobal
21944	RM19158	Cattle	SNP	Tunisia	Brown_Atlas	0.283	Brazil	Nelore	6-Remote	Nonglobal
21949	RM19158	Cattle	SNP	Tunisia	Brown_Atlas	0.025	Morocco	Oulmes-Zaers_Blond	4-Nbut1	Nonglobal
21948	RM19158	Cattle	SNP	Tunisia	Brown_Atlas	0.015	Morocco	Tidili	4-Nbut1	Nonglobal
20100	RM11390	Cattle	SNP	USA	Brown_Swiss	0.1614	Scotland	Aberdeen_Angus	6-Remote	Global
20092	RM11390	Cattle	SNP	USA	Brown_Swiss	0.1217	France	Abondance	6-Remote	Global
20811	RM19039	Cattle	SNP	USA	Brown_Swiss	0.114	France	Abondance	6-Remote	Global
21769	RM18993	Cattle	SNP	USA	Brown_Swiss	0.055	Russia	Ala-Tau	6-Remote	Global
21765	RM18993	Cattle	SNP	USA	Brown_Swiss	0.194	Italy	Apulian_Podolian	6-Remote	Global
20089	RM11390	Cattle	SNP	USA	Brown_Swiss	0.115	France	Aubrac	6-Remote	Global
20074	RM11390	Cattle	SNP	USA	Brown_Swiss	0.2764	Burkina_Faso	Baoule	6-Remote	Global
20822	RM19039	Cattle	SNP	USA	Brown_Swiss	0.092	Italy	Bara_Pustertaler	6-Remote	Global
20112	RM11390	Cattle	SNP	USA	Brown_Swiss	0.1617	USA	Beefmaster	1-Same	Global
21770	RM18993	Cattle	SNP	USA	Brown_Swiss	0.11	Russia	Bestuzhev	6-Remote	Global
20097	RM11390	Cattle	SNP	USA	Brown_Swiss	0.1697	France	Blonde_dAquitaine	6-Remote	Global
20069	RM11390	Cattle	SNP	USA	Brown_Swiss	0.2245	Benin	Borgou	6-Remote	Global
20109	RM11390	Cattle	SNP	USA	Brown_Swiss	0.358	USA	Brahman	1-Same	Global
32702	RM19409	Cattle	SNP	USA	Brown_Swiss	0.111	Netherlands	Brandrood_Ysselvee	6-Remote	Global
20086	RM11390	Cattle	SNP	USA	Brown_Swiss	0.1216	France	Breton_Black_Pied	6-Remote	Global
20824	RM19039	Cattle	SNP	USA	Brown_Swiss	0.113	Italy	Burlina	6-Remote	Global
21772	RM18993	Cattle	SNP	USA	Brown_Swiss	0.117	Russia	Buryat	6-Remote	Global
21751	RM18993	Cattle	SNP	USA	Brown_Swiss	0.09	Croatia	Busha	6-Remote	Global
20667	RM18750	Cattle	SNP	USA	Brown_Swiss	0.09	Slovenia	Cika	6-Remote	Global
32705	RM19409	Cattle	SNP	USA	Brown_Swiss	0.127	Netherlands	Dutch_Belted	6-Remote	Global
32701	RM19409	Cattle	SNP	USA	Brown_Swiss	0.104	Netherlands	Dutch_Improved_Red_Pied	6-Remote	Global
32703	RM19409	Cattle	SNP	USA	Brown_Swiss	0.119	Netherlands	Dutch_Red_Friesian	6-Remote	Global
21755	RM18993	Cattle	SNP	USA	Brown_Swiss	0.107	Finland	East_Finnish	6-Remote	Global
20833	RM19039	Cattle	SNP	USA	Brown_Swiss	0.114	Switzerland	Eringer	6-Remote	Global
21756	RM18993	Cattle	SNP	USA	Brown_Swiss	0.136	Finland	Finnish_Ayrshire	6-Remote	Global
20102	RM11390	Cattle	SNP	USA	Brown_Swiss	0.01209	Switzerland	French_Brown_Swiss	6-Remote	Global
21763	RM18993	Cattle	SNP	USA	Brown_Swiss	0.108	France	French_Red_Pied_Lowland	6-Remote	Global
32694	RM19409	Cattle	SNP	USA	Brown_Swiss	0.101	France	French_Red_Pied_Lowland	6-Remote	Global
20814	RM19039	Cattle	SNP	USA	Brown_Swiss	0.001	Germany	German_Brown	6-Remote	Global
32698	RM19409	Cattle	SNP	USA	Brown_Swiss	0.11	Germany	German_Red_Pied	6-Remote	Global
21773	RM18993	Cattle	SNP	USA	Brown_Swiss	0.104	Russia	Gorbatov_Red	6-Remote	Global
32706	RM19409	Cattle	SNP	USA	Brown_Swiss	0.152	Netherlands	Groningen_Whiteheaded	6-Remote	Global
32685	RM19409	Cattle	SNP	USA	Brown_Swiss	0.131	Channel_Islands	Guernsey	6-Remote	Global
21753	RM18993	Cattle	SNP	USA	Brown_Swiss	0.165	England	Hereford_Russia	6-Remote	Global
20836	RM19039	Cattle	SNP	USA	Brown_Swiss	0.137	Switzerland	Herens	6-Remote	Global
32714	RM19409	Cattle	SNP	USA	Brown_Swiss	0.12	USA	Holstein	1-Same	Global
21774	RM18993	Cattle	SNP	USA	Brown_Swiss	0.126	Russia	Istoben	6-Remote	Global
32687	RM19409	Cattle	SNP	USA	Brown_Swiss	0.151	Channel_Islands	Jersey	6-Remote	Global
21775	RM18993	Cattle	SNP	USA	Brown_Swiss	0.133	Russia	Kalmyk	6-Remote	Global
21776	RM18993	Cattle	SNP	USA	Brown_Swiss	0.109	Russia	Kalmyk_Rostov	6-Remote	Global
21777	RM18993	Cattle	SNP	USA	Brown_Swiss	0.096	Russia	Kalmyk_Sakha	6-Remote	Global
21767	RM18993	Cattle	SNP	USA	Brown_Swiss	0.132	Kazakhstan	Kazakh_Whiteheaded	6-Remote	Global
21778	RM18993	Cattle	SNP	USA	Brown_Swiss	0.122	Russia	Kholmogory	6-Remote	Global
21779	RM18993	Cattle	SNP	USA	Brown_Swiss	0.032	Russia	Kostroma	6-Remote	Global
32704	RM19409	Cattle	SNP	USA	Brown_Swiss	0.122	Netherlands	Meuse-Rhine-Yssel	6-Remote	Global
32696	RM19409	Cattle	SNP	USA	Brown_Swiss	0.109	France	Montbeliard	6-Remote	Global
21757	RM18993	Cattle	SNP	USA	Brown_Swiss	0.125	Finland	North_Finnish	6-Remote	Global
32708	RM19409	Cattle	SNP	USA	Brown_Swiss	0.114	Norway	Norwegian_Red	6-Remote	Global
20832	RM19039	Cattle	SNP	USA	Brown_Swiss	0.084	Switzerland	Original_Swiss_Brown	6-Remote	Global
32689	RM19409	Cattle	SNP	USA	Brown_Swiss	0.158	Denmark	RDM-1970	6-Remote	Global
32713	RM19409	Cattle	SNP	USA	Brown_Swiss	0.114	USA	Red_Holstein	1-Same	Global
21781	RM18993	Cattle	SNP	USA	Brown_Swiss	0.094	Russia	Red_Steppe	6-Remote	Global
21771	RM18993	Cattle	SNP	USA	Brown_Swiss	0.119	Russia	Russian_Black_Pied	6-Remote	Global
21780	RM18993	Cattle	SNP	USA	Brown_Swiss	0.101	Russia	Russian_Red-and-White	6-Remote	Global
32692	RM19409	Cattle	SNP	USA	Brown_Swiss	0.149	England	Shorthorn	6-Remote	Global
32711	RM19409	Cattle	SNP	USA	Brown_Swiss	0.1	Switzerland	Simmental	6-Remote	Global
20670	RM18750	Cattle	SNP	USA	Brown_Swiss	0.09	Slovakia	Slovakian_Pinzgau	6-Remote	Global
21782	RM18993	Cattle	SNP	USA	Brown_Swiss	0.107	Russia	Tagil	6-Remote	Global
20672	RM18750	Cattle	SNP	USA	Brown_Swiss	0.09	Austria	Tyrol_Grey	6-Remote	Global
21807	RM18993	Cattle	SNP	USA	Brown_Swiss	0.147	Ukraine	Ukrainian_Grey	6-Remote	Global
21809	RM18993	Cattle	SNP	USA	Brown_Swiss	0.103	Ukraine	Ukrainian_Whiteheaded	6-Remote	Global
21808	RM18993	Cattle	SNP	USA	Brown_Swiss	0.137	Ukraine	UkrainianGray_Russia	6-Remote	Global
21758	RM18993	Cattle	SNP	USA	Brown_Swiss	0.123	Finland	West_Finnish	6-Remote	Global
21783	RM18993	Cattle	SNP	USA	Brown_Swiss	0.191	Russia	Yakut	6-Remote	Global
21784	RM18993	Cattle	SNP	USA	Brown_Swiss	0.205	Russia	Yakut	6-Remote	Global
21785	RM18993	Cattle	SNP	USA	Brown_Swiss	0.12	Russia	Yaroslavl	6-Remote	Global
21786	RM18993	Cattle	SNP	USA	Brown_Swiss	0.122	Russia	Yaroslavl	6-Remote	Global
21787	RM18993	Cattle	SNP	USA	Brown_Swiss	0.1	Russia	Yurino	6-Remote	Global
20863	RM19039	Cattle	SNP	Italy	Burlina	0.09	France	Abondance	2-Land-adj	Nonglobal
22437	RM18783	Cattle	SNP	Italy	Burlina	0.0662	Italy	Agerolese	1-Same	Nonglobal
21003	RM19039	Cattle	SNP	Italy	Burlina	0.088	Switzerland	Eringer	2-Land-adj	Nonglobal
21012	RM19039	Cattle	SNP	Italy	Burlina	0.106	Switzerland	Herens	2-Land-adj	Nonglobal
22178	RM18783	Cattle	SNP	Italy	Burlina	0.0696	Italy	Pinzgauer	1-Same	Nonglobal
22189	RM18783	Cattle	SNP	Italy	Burlina	0.0898	Italy	Pustertaler	1-Same	Nonglobal
21462	RM18993	Cattle	SNP	Russia	Buryat	0.142	Italy	Apulian_Podolian	6-Remote	Nonglobal
21411	RM18993	Cattle	SNP	Russia	Buryat	0.05	Croatia	Busha	6-Remote	Nonglobal
21429	RM18993	Cattle	SNP	Russia	Buryat	0.063	Finland	East_Finnish	2-Land-adj	Nonglobal
21430	RM18993	Cattle	SNP	Russia	Buryat	0.1	Finland	Finnish_Ayrshire	2-Land-adj	Nonglobal
21452	RM18993	Cattle	SNP	Russia	Buryat	0.071	France	French_Red_Pied_Lowland	6-Remote	Nonglobal
21528	RM18993	Cattle	SNP	Russia	Buryat	0.064	Russia	Gorbatov_Red	1-Same	Nonglobal
21415	RM18993	Cattle	SNP	Russia	Buryat	0.132	England	Hereford_Russia	6-Remote	Global
21529	RM18993	Cattle	SNP	Russia	Buryat	0.083	Russia	Istoben	1-Same	Nonglobal
21530	RM18993	Cattle	SNP	Russia	Buryat	0.067	Russia	Kalmyk	1-Same	Nonglobal
21531	RM18993	Cattle	SNP	Russia	Buryat	0.042	Russia	Kalmyk_Rostov	1-Same	Nonglobal
21532	RM18993	Cattle	SNP	Russia	Buryat	0.027	Russia	Kalmyk_Sakha	1-Same	Nonglobal
21472	RM18993	Cattle	SNP	Russia	Buryat	0.096	Kazakhstan	Kazakh_Whiteheaded	2-Land-adj	Nonglobal
21533	RM18993	Cattle	SNP	Russia	Buryat	0.082	Russia	Kholmogory	1-Same	Nonglobal
21534	RM18993	Cattle	SNP	Russia	Buryat	0.099	Russia	Kostroma	1-Same	Nonglobal
21431	RM18993	Cattle	SNP	Russia	Buryat	0.08	Finland	North_Finnish	2-Land-adj	Nonglobal
21536	RM18993	Cattle	SNP	Russia	Buryat	0.056	Russia	Red_Steppe	1-Same	Nonglobal
21535	RM18993	Cattle	SNP	Russia	Buryat	0.066	Russia	Russian_Red-and-White	1-Same	Nonglobal
21537	RM18993	Cattle	SNP	Russia	Buryat	0.065	Russia	Tagil	1-Same	Nonglobal
21657	RM18993	Cattle	SNP	Russia	Buryat	0.095	Ukraine	Ukrainian_Grey	2-Land-adj	Nonglobal
21659	RM18993	Cattle	SNP	Russia	Buryat	0.063	Ukraine	Ukrainian_Whiteheaded	2-Land-adj	Nonglobal
21658	RM18993	Cattle	SNP	Russia	Buryat	0.083	Ukraine	UkrainianGray_Russia	2-Land-adj	Nonglobal
21432	RM18993	Cattle	SNP	Russia	Buryat	0.077	Finland	West_Finnish	2-Land-adj	Nonglobal
21538	RM18993	Cattle	SNP	Russia	Buryat	0.097	Russia	Yakut	1-Same	Nonglobal
21539	RM18993	Cattle	SNP	Russia	Buryat	0.113	Russia	Yakut	1-Same	Nonglobal
21540	RM18993	Cattle	SNP	Russia	Buryat	0.076	Russia	Yaroslavl	1-Same	Nonglobal
21541	RM18993	Cattle	SNP	Russia	Buryat	0.08	Russia	Yaroslavl	1-Same	Nonglobal
21542	RM18993	Cattle	SNP	Russia	Buryat	0.06	Russia	Yurino	1-Same	Nonglobal
21113	RM18993	Cattle	SNP	Croatia	Busha	0.13	Italy	Apulian_Podolian	4-Nbut1	Nonglobal
21108	RM18993	Cattle	SNP	Croatia	Busha	0.049	Finland	East_Finnish	6-Remote	Nonglobal
21109	RM18993	Cattle	SNP	Croatia	Busha	0.08	Finland	Finnish_Ayrshire	6-Remote	Nonglobal
21112	RM18993	Cattle	SNP	Croatia	Busha	0.052	France	French_Red_Pied_Lowland	6-Remote	Nonglobal
21115	RM18993	Cattle	SNP	Croatia	Busha	0.047	Russia	Gorbatov_Red	6-Remote	Nonglobal
21107	RM18993	Cattle	SNP	Croatia	Busha	0.112	England	Hereford_Russia	6-Remote	Global
21116	RM18993	Cattle	SNP	Croatia	Busha	0.069	Russia	Istoben	6-Remote	Nonglobal
21117	RM18993	Cattle	SNP	Croatia	Busha	0.069	Russia	Kalmyk	6-Remote	Nonglobal
21118	RM18993	Cattle	SNP	Croatia	Busha	0.043	Russia	Kalmyk_Rostov	6-Remote	Nonglobal
21119	RM18993	Cattle	SNP	Croatia	Busha	0.03	Russia	Kalmyk_Sakha	6-Remote	Nonglobal
21114	RM18993	Cattle	SNP	Croatia	Busha	0.077	Kazakhstan	Kazakh_Whiteheaded	6-Remote	Nonglobal
21120	RM18993	Cattle	SNP	Croatia	Busha	0.064	Russia	Kholmogory	6-Remote	Nonglobal
21121	RM18993	Cattle	SNP	Croatia	Busha	0.074	Russia	Kostroma	6-Remote	Nonglobal
21110	RM18993	Cattle	SNP	Croatia	Busha	0.067	Finland	North_Finnish	6-Remote	Nonglobal
21123	RM18993	Cattle	SNP	Croatia	Busha	0.037	Russia	Red_Steppe	6-Remote	Nonglobal
21122	RM18993	Cattle	SNP	Croatia	Busha	0.047	Russia	Russian_Red-and-White	6-Remote	Nonglobal
21124	RM18993	Cattle	SNP	Croatia	Busha	0.049	Russia	Tagil	6-Remote	Nonglobal
21130	RM18993	Cattle	SNP	Croatia	Busha	0.082	Ukraine	Ukrainian_Grey	6-Remote	Nonglobal
21132	RM18993	Cattle	SNP	Croatia	Busha	0.045	Ukraine	Ukrainian_Whiteheaded	6-Remote	Nonglobal
21131	RM18993	Cattle	SNP	Croatia	Busha	0.074	Ukraine	UkrainianGray_Russia	6-Remote	Nonglobal
21111	RM18993	Cattle	SNP	Croatia	Busha	0.062	Finland	West_Finnish	6-Remote	Nonglobal
21125	RM18993	Cattle	SNP	Croatia	Busha	0.125	Russia	Yakut	6-Remote	Nonglobal
21126	RM18993	Cattle	SNP	Croatia	Busha	0.139	Russia	Yakut	6-Remote	Nonglobal
21127	RM18993	Cattle	SNP	Croatia	Busha	0.061	Russia	Yaroslavl	6-Remote	Nonglobal
21128	RM18993	Cattle	SNP	Croatia	Busha	0.065	Russia	Yaroslavl	6-Remote	Nonglobal
21129	RM18993	Cattle	SNP	Croatia	Busha	0.044	Russia	Yurino	6-Remote	Nonglobal
22434	RM18783	Cattle	SNP	Italy	Cabannina	0.0568	Italy	Agerolese	1-Same	Nonglobal
22176	RM18783	Cattle	SNP	Italy	Cabannina	0.0689	Italy	Burlina	1-Same	Nonglobal
22179	RM18783	Cattle	SNP	Italy	Cabannina	0.0696	Italy	Pinzgauer	1-Same	Nonglobal
22182	RM18783	Cattle	SNP	Italy	Cabannina	0.0784	Italy	Pustertaler	1-Same	Nonglobal
22447	RM18783	Cattle	SNP	Italy	Calvana	0.1341	Italy	Agerolese	1-Same	Nonglobal
22234	RM18783	Cattle	SNP	Italy	Calvana	0.1405	Italy	Burlina	1-Same	Nonglobal
22232	RM18783	Cattle	SNP	Italy	Calvana	0.1285	Italy	Cabannina	1-Same	Nonglobal
22228	RM18783	Cattle	SNP	Italy	Calvana	0.1208	Italy	Montana	1-Same	Nonglobal
22233	RM18783	Cattle	SNP	Italy	Calvana	0.1387	Italy	Pinzgauer	1-Same	Nonglobal
22235	RM18783	Cattle	SNP	Italy	Calvana	0.1489	Italy	Pustertaler	1-Same	Nonglobal
19474	RM11390	Cattle	SNP	France	Charolais	0.09729	Scotland	Aberdeen_Angus	5-Nbut1marine	Global
20607	RM18750	Cattle	SNP	France	Charolais	0.1	Scotland	Aberdeen_Angus	5-Nbut1marine	Global
20181	RM11637	Cattle	SNP	Canada	Charolais	0.09	USA	Aberdeen_Angus	2-Land-adj	Global
19469	RM11390	Cattle	SNP	France	Charolais	0.06487	France	Abondance	1-Same	Global
22430	RM18783	Cattle	SNP	France	Charolais	0.0658	Italy	Agerolese	2-Land-adj	Global
22293	RM18783	Cattle	SNP	France	Charolais	0.0539	Italy	Apulian_Podolian	2-Land-adj	Global
19467	RM11390	Cattle	SNP	France	Charolais	0.04649	France	Aubrac	1-Same	Global
19463	RM11390	Cattle	SNP	France	Charolais	0.2217	Burkina_Faso	Baoule	6-Remote	Global
22135	RM18783	Cattle	SNP	France	Charolais	0.0487	Italy	Bara_Pustertaler	2-Land-adj	Global
19482	RM11390	Cattle	SNP	France	Charolais	0.09716	USA	Beefmaster	6-Remote	Global
19471	RM11390	Cattle	SNP	France	Charolais	0.1043	France	Blonde_dAquitaine	1-Same	Global
19461	RM11390	Cattle	SNP	France	Charolais	0.1727	Benin	Borgou	6-Remote	Global
20197	RM11637	Cattle	SNP	Canada	Charolais	0.273	USA	Brahman	2-Land-adj	Global
19480	RM11390	Cattle	SNP	France	Charolais	0.3071	USA	Brahman	6-Remote	Global
19465	RM11390	Cattle	SNP	France	Charolais	0.05767	France	Breton_Black_Pied	1-Same	Global
19477	RM11390	Cattle	SNP	France	Charolais	0.1112	USA	Brown_Swiss	6-Remote	Global
20610	RM18750	Cattle	SNP	France	Charolais	0.1	USA	Brown_Swiss	6-Remote	Global
22141	RM18783	Cattle	SNP	France	Charolais	0.0659	Italy	Burlina	2-Land-adj	Global
22139	RM18783	Cattle	SNP	France	Charolais	0.0597	Italy	Cabannina	2-Land-adj	Global
22298	RM18783	Cattle	SNP	France	Charolais	0.1293	Italy	Calvana	2-Land-adj	Global
20611	RM18750	Cattle	SNP	France	Charolais	0.05	Slovenia	Cika	6-Remote	Global
22359	RM18783	Cattle	SNP	France	Charolais	0.0574	Italy	Cinisara	2-Land-adj	Global
19475	RM11390	Cattle	SNP	France	Charolais	0.08686	Switzerland	French_Brown_Swiss	2-Land-adj	Global
23239	RM19287	Cattle	SNP	France	Charolais	0.064	France	French_Red_Pied_Lowland	1-Same	Global
21996	RM18783	Cattle	SNP	France	Charolais	0.1167	Italy	Garfagnina	2-Land-adj	Global
23236	RM19287	Cattle	SNP	France	Charolais	0.052	France	Gascon	1-Same	Global
20390	RM19104	Cattle	SNP	France	Charolais	0.119	England	Hereford	3-Marine-adj	Global
20613	RM18750	Cattle	SNP	France	Charolais	0.11	England	Hereford	3-Marine-adj	Global
20406	RM19104	Cattle	SNP	France	Charolais	0.074	USA	Holstein	6-Remote	Global
20615	RM18750	Cattle	SNP	France	Charolais	0.1	USA	Holstein	6-Remote	Global
21962	RM18783	Cattle	SNP	France	Charolais	0.1152	Italy	Italian_Brown	2-Land-adj	Global
22084	RM18783	Cattle	SNP	France	Charolais	0.0968	USA	Italian_Holstein	6-Remote	Global
22408	RM18783	Cattle	SNP	France	Charolais	0.0629	Italy	Italian_Red_Pied	2-Land-adj	Global
20389	RM19104	Cattle	SNP	France	Charolais	0.119	Channel_Islands	Jersey	3-Marine-adj	Global
20413	RM19104	Cattle	SNP	France	Charolais	0.049	France	Limousin	1-Same	Global
20617	RM18750	Cattle	SNP	France	Charolais	0.06	France	Limousin	1-Same	Global
22296	RM18783	Cattle	SNP	France	Charolais	0.1061	Italy	Maremmana	2-Land-adj	Global
21995	RM18783	Cattle	SNP	France	Charolais	0.0689	Italy	Modenese	2-Land-adj	Global
22361	RM18783	Cattle	SNP	France	Charolais	0.0863	Italy	Modicana	2-Land-adj	Global
22137	RM18783	Cattle	SNP	France	Charolais	0.0587	Italy	Montana	2-Land-adj	Global
20414	RM19104	Cattle	SNP	France	Charolais	0.088	France	Montbeliard	1-Same	Global
23245	RM19287	Cattle	SNP	France	Charolais	0.082	France	Montbeliard	1-Same	Global
20618	RM18750	Cattle	SNP	France	Charolais	0.07	Norway	Norwegian_Red	6-Remote	Global
22142	RM18783	Cattle	SNP	France	Charolais	0.0666	Italy	Pezzata_Rossa_dOropa	2-Land-adj	Global
22133	RM18783	Cattle	SNP	France	Charolais	0.0452	Italy	Piedmontese	2-Land-adj	Global
22143	RM18783	Cattle	SNP	France	Charolais	0.0687	Italy	Pinzgauer	2-Land-adj	Global
22000	RM18783	Cattle	SNP	France	Charolais	0.1612	Italy	Pisana	2-Land-adj	Global
21999	RM18783	Cattle	SNP	France	Charolais	0.1237	Italy	Pontremolese	2-Land-adj	Global
22148	RM18783	Cattle	SNP	France	Charolais	0.0794	Italy	Pustertaler	2-Land-adj	Global
21993	RM18783	Cattle	SNP	France	Charolais	0.0646	Italy	Reggiana	2-Land-adj	Global
22146	RM18783	Cattle	SNP	France	Charolais	0.0752	Italy	Rendena	2-Land-adj	Global
22294	RM18783	Cattle	SNP	France	Charolais	0.0986	Italy	Romagnola	2-Land-adj	Global
23240	RM19287	Cattle	SNP	France	Charolais	0.066	France	Salers	1-Same	Global
22343	RM18783	Cattle	SNP	France	Charolais	0.0414	Italy	Sardinian	2-Land-adj	Global
22356	RM18783	Cattle	SNP	France	Charolais	0.048	Italy	Sardinian_Brown	2-Land-adj	Global
22344	RM18783	Cattle	SNP	France	Charolais	0.0708	Italy	Sardo-Modicana	2-Land-adj	Global
20619	RM18750	Cattle	SNP	France	Charolais	0.1	England	Shorthorn	3-Marine-adj	Global
22358	RM18783	Cattle	SNP	France	Charolais	0.0555	Italy	Sicilian_Rossa_Siciliana	2-Land-adj	Global
20392	RM19104	Cattle	SNP	France	Charolais	0.066	Switzerland	Simmental	2-Land-adj	Global
20620	RM18750	Cattle	SNP	France	Charolais	0.05	Slovakia	Slovakian_Pinzgau	6-Remote	Global
20623	RM18750	Cattle	SNP	France	Charolais	0.07	Austria	Tyrol_Grey	4-Nbut1	Global
21868	RM19158	Cattle	SNP	Algeria	Chelifienne	0.098	Scotland	Aberdeen_Angus	6-Remote	Global
21857	RM19158	Cattle	SNP	Algeria	Chelifienne	0.013	Algeria	Biskra	1-Same	Nonglobal
21858	RM19158	Cattle	SNP	Algeria	Chelifienne	0.013	Algeria	Cheurfa	1-Same	Nonglobal
21865	RM19158	Cattle	SNP	Algeria	Chelifienne	0.06	Egypt	Egyptian_Baladi	4-Nbut1	Nonglobal
21869	RM19158	Cattle	SNP	Algeria	Cheurfa	0.131	Scotland	Aberdeen_Angus	6-Remote	Global
21860	RM19158	Cattle	SNP	Algeria	Cheurfa	0.047	Algeria	Biskra	1-Same	Nonglobal
21863	RM19158	Cattle	SNP	Algeria	Cheurfa	0.042	Egypt	Egyptian_Baladi	4-Nbut1	Nonglobal
22444	RM18783	Cattle	SNP	Italy	Chianina	0.0955	Italy	Agerolese	1-Same	Nonglobal
22314	RM18783	Cattle	SNP	Italy	Chianina	0.0554	Italy	Apulian_Podolian	1-Same	Nonglobal
22205	RM18783	Cattle	SNP	Italy	Chianina	0.0878	Italy	Bara_Pustertaler	1-Same	Nonglobal
22215	RM18783	Cattle	SNP	Italy	Chianina	0.1005	Italy	Burlina	1-Same	Nonglobal
22207	RM18783	Cattle	SNP	Italy	Chianina	0.09	Italy	Cabannina	1-Same	Nonglobal
22312	RM18783	Cattle	SNP	Italy	Chianina	0.0495	Italy	Calvana	1-Same	Nonglobal
22080	RM18783	Cattle	SNP	Italy	Chianina	0.0898	France	Charolais	2-Land-adj	Global
22379	RM18783	Cattle	SNP	Italy	Chianina	0.0687	Italy	Cinisara	1-Same	Nonglobal
22036	RM18783	Cattle	SNP	Italy	Chianina	0.1353	Italy	Garfagnina	1-Same	Nonglobal
21970	RM18783	Cattle	SNP	Italy	Chianina	0.1462	Italy	Italian_Brown	1-Same	Nonglobal
22092	RM18783	Cattle	SNP	Italy	Chianina	0.1312	USA	Italian_Holstein	6-Remote	Global
22416	RM18783	Cattle	SNP	Italy	Chianina	0.1025	Italy	Italian_Red_Pied	1-Same	Nonglobal
22081	RM18783	Cattle	SNP	Italy	Chianina	0.0932	France	Limousin	2-Land-adj	Global
22321	RM18783	Cattle	SNP	Italy	Chianina	0.1079	Italy	Maremmana	1-Same	Nonglobal
22027	RM18783	Cattle	SNP	Italy	Chianina	0.0943	Italy	Modenese	1-Same	Nonglobal
22387	RM18783	Cattle	SNP	Italy	Chianina	0.0924	Italy	Modicana	1-Same	Nonglobal
22202	RM18783	Cattle	SNP	Italy	Chianina	0.084	Italy	Montana	1-Same	Nonglobal
22217	RM18783	Cattle	SNP	Italy	Chianina	0.1057	Italy	Pezzata_Rossa_dOropa	1-Same	Nonglobal
22199	RM18783	Cattle	SNP	Italy	Chianina	0.0725	Italy	Piedmontese	1-Same	Nonglobal
22214	RM18783	Cattle	SNP	Italy	Chianina	0.0997	Italy	Pinzgauer	1-Same	Nonglobal
22044	RM18783	Cattle	SNP	Italy	Chianina	0.1709	Italy	Pisana	1-Same	Nonglobal
22039	RM18783	Cattle	SNP	Italy	Chianina	0.1501	Italy	Pontremolese	1-Same	Nonglobal
22222	RM18783	Cattle	SNP	Italy	Chianina	0.1096	Italy	Pustertaler	1-Same	Nonglobal
22026	RM18783	Cattle	SNP	Italy	Chianina	0.0891	Italy	Reggiana	1-Same	Nonglobal
22220	RM18783	Cattle	SNP	Italy	Chianina	0.1071	Italy	Rendena	1-Same	Nonglobal
22319	RM18783	Cattle	SNP	Italy	Chianina	0.0908	Italy	Romagnola	1-Same	Nonglobal
22348	RM18783	Cattle	SNP	Italy	Chianina	0.0651	Italy	Sardinian	1-Same	Nonglobal
22385	RM18783	Cattle	SNP	Italy	Chianina	0.0807	Italy	Sardinian_Brown	1-Same	Nonglobal
22349	RM18783	Cattle	SNP	Italy	Chianina	0.0794	Italy	Sardo-Modicana	1-Same	Nonglobal
22380	RM18783	Cattle	SNP	Italy	Chianina	0.0706	Italy	Sicilian_Rossa_Siciliana	1-Same	Nonglobal
21017	RM19039	Cattle	SNP	Slovenia	Cika	0.057	France	Abondance	4-Nbut1	Nonglobal
21020	RM19039	Cattle	SNP	Slovenia	Cika	0.036	Italy	Bara_Pustertaler	2-Land-adj	Nonglobal
21019	RM19039	Cattle	SNP	Slovenia	Cika	0.088	USA	Brown_Swiss	6-Remote	Global
21022	RM19039	Cattle	SNP	Slovenia	Cika	0.061	Italy	Burlina	2-Land-adj	Nonglobal
21024	RM19039	Cattle	SNP	Slovenia	Cika	0.06	Switzerland	Eringer	4-Nbut1	Nonglobal
21018	RM19039	Cattle	SNP	Slovenia	Cika	0.089	Germany	German_Brown	4-Nbut1	Nonglobal
21025	RM19039	Cattle	SNP	Slovenia	Cika	0.079	Switzerland	Herens	4-Nbut1	Nonglobal
21021	RM19039	Cattle	SNP	Slovenia	Cika	0.056	Italy	Original_Italian_Brown	2-Land-adj	Nonglobal
21023	RM19039	Cattle	SNP	Slovenia	Cika	0.051	Switzerland	Original_Swiss_Brown	4-Nbut1	Nonglobal
20663	RM18750	Cattle	SNP	Slovenia	Cika	0.03	Slovakia	Slovakian_Pinzgau	4-Nbut1	Nonglobal
22451	RM18783	Cattle	SNP	Italy	Cinisara	0.0606	Italy	Agerolese	1-Same	Nonglobal
22266	RM18783	Cattle	SNP	Italy	Cinisara	0.065	Italy	Burlina	1-Same	Nonglobal
22262	RM18783	Cattle	SNP	Italy	Cinisara	0.0545	Italy	Cabannina	1-Same	Nonglobal
22337	RM18783	Cattle	SNP	Italy	Cinisara	0.1055	Italy	Calvana	1-Same	Nonglobal
22063	RM18783	Cattle	SNP	Italy	Cinisara	0.1018	Italy	Garfagnina	1-Same	Nonglobal
22259	RM18783	Cattle	SNP	Italy	Cinisara	0.052	Italy	Montana	1-Same	Nonglobal
22267	RM18783	Cattle	SNP	Italy	Cinisara	0.0653	Italy	Pinzgauer	1-Same	Nonglobal
22070	RM18783	Cattle	SNP	Italy	Cinisara	0.1491	Italy	Pisana	1-Same	Nonglobal
22066	RM18783	Cattle	SNP	Italy	Cinisara	0.1142	Italy	Pontremolese	1-Same	Nonglobal
22273	RM18783	Cattle	SNP	Italy	Cinisara	0.0763	Italy	Pustertaler	1-Same	Nonglobal
20170	RM13194	Cattle	SNP	Ethiopia	Danakil	0.01	Ethiopia	Ambo	1-Same	Nonglobal
20169	RM13194	Cattle	SNP	Ethiopia	Danakil	0.007	Ethiopia	Arsi	1-Same	Nonglobal
20174	RM13194	Cattle	SNP	Ethiopia	Danakil	0.014	Ethiopia	Boran	1-Same	Nonglobal
22518	RM19261	Cattle	SNP	Denmark	Danish_Red	0.0995081	Scotland	Aberdeen_Angus	6-Remote	Global
22496	RM19261	Cattle	SNP	Denmark	Danish_Red	0.0586845	France	Breton_Black_Pied	4-Nbut1	Nonglobal
22484	RM19261	Cattle	SNP	Denmark	Danish_Red	0.0694866	Denmark	Danish_Red_trad	1-Same	Nonglobal
22485	RM19261	Cattle	SNP	Denmark	Danish_Red	0.164778	Denmark	Danish_Shorthorn	1-Same	Nonglobal
22488	RM19261	Cattle	SNP	Denmark	Danish_Red	0.0928063	England	Dexter	5-Nbut1marine	Nonglobal
22511	RM19261	Cattle	SNP	Denmark	Danish_Red	0.104305	Ireland	Drimmon	6-Remote	Nonglobal
22494	RM19261	Cattle	SNP	Denmark	Danish_Red	0.044137	France	French_Red_Pied_Lowland	4-Nbut1	Nonglobal
22517	RM19261	Cattle	SNP	Denmark	Danish_Red	0.0859079	Scotland	Galloway	6-Remote	Nonglobal
22478	RM19261	Cattle	SNP	Denmark	Danish_Red	0.105298	Channel_Islands	Guernsey	6-Remote	Global
22489	RM19261	Cattle	SNP	Denmark	Danish_Red	0.109024	England	Hereford	5-Nbut1marine	Global
22519	RM19261	Cattle	SNP	Denmark	Danish_Red	0.116733	Scotland	Highland	6-Remote	Nonglobal
22523	RM19261	Cattle	SNP	Denmark	Danish_Red	0.0720427	USA	Holstein	6-Remote	Global
22513	RM19261	Cattle	SNP	Denmark	Danish_Red	0.144438	Ireland	Irish_Moiled	6-Remote	Nonglobal
22479	RM19261	Cattle	SNP	Denmark	Danish_Red	0.123559	Channel_Islands	Jersey	6-Remote	Global
22512	RM19261	Cattle	SNP	Denmark	Danish_Red	0.110626	Ireland	Kerry	6-Remote	Nonglobal
22497	RM19261	Cattle	SNP	Denmark	Danish_Red	0.0620782	France	Limousin	4-Nbut1	Global
22498	RM19261	Cattle	SNP	Denmark	Danish_Red	0.0776844	France	Maine_Anjou	4-Nbut1	Nonglobal
22495	RM19261	Cattle	SNP	Denmark	Danish_Red	0.0563238	France	Maraichin	4-Nbut1	Nonglobal
22499	RM19261	Cattle	SNP	Denmark	Danish_Red	0.0843982	France	Normande	4-Nbut1	Nonglobal
22490	RM19261	Cattle	SNP	Denmark	Danish_Red	0.122183	England	Shorthorn	5-Nbut1marine	Nonglobal
22521	RM19261	Cattle	SNP	Denmark	Danish_Red_trad	0.160212	Scotland	Aberdeen_Angus	6-Remote	Global
22503	RM19261	Cattle	SNP	Denmark	Danish_Red_trad	0.129722	France	Breton_Black_Pied	4-Nbut1	Nonglobal
22486	RM19261	Cattle	SNP	Denmark	Danish_Red_trad	0.24469	Denmark	Danish_Shorthorn	1-Same	Nonglobal
22491	RM19261	Cattle	SNP	Denmark	Danish_Red_trad	0.162233	England	Dexter	5-Nbut1marine	Nonglobal
22514	RM19261	Cattle	SNP	Denmark	Danish_Red_trad	0.174717	Ireland	Drimmon	6-Remote	Nonglobal
22501	RM19261	Cattle	SNP	Denmark	Danish_Red_trad	0.10918	France	French_Red_Pied_Lowland	4-Nbut1	Nonglobal
22520	RM19261	Cattle	SNP	Denmark	Danish_Red_trad	0.154465	Scotland	Galloway	6-Remote	Nonglobal
22480	RM19261	Cattle	SNP	Denmark	Danish_Red_trad	0.180831	Channel_Islands	Guernsey	6-Remote	Global
22492	RM19261	Cattle	SNP	Denmark	Danish_Red_trad	0.172769	England	Hereford	5-Nbut1marine	Global
22522	RM19261	Cattle	SNP	Denmark	Danish_Red_trad	0.190339	Scotland	Highland	6-Remote	Nonglobal
22524	RM19261	Cattle	SNP	Denmark	Danish_Red_trad	0.136789	USA	Holstein	6-Remote	Global
22516	RM19261	Cattle	SNP	Denmark	Danish_Red_trad	0.223022	Ireland	Irish_Moiled	6-Remote	Nonglobal
22481	RM19261	Cattle	SNP	Denmark	Danish_Red_trad	0.195377	Channel_Islands	Jersey	6-Remote	Global
22515	RM19261	Cattle	SNP	Denmark	Danish_Red_trad	0.179922	Ireland	Kerry	6-Remote	Nonglobal
22504	RM19261	Cattle	SNP	Denmark	Danish_Red_trad	0.134961	France	Limousin	4-Nbut1	Global
22505	RM19261	Cattle	SNP	Denmark	Danish_Red_trad	0.144582	France	Maine_Anjou	4-Nbut1	Nonglobal
22502	RM19261	Cattle	SNP	Denmark	Danish_Red_trad	0.128911	France	Maraichin	4-Nbut1	Nonglobal
22506	RM19261	Cattle	SNP	Denmark	Danish_Red_trad	0.153056	France	Normande	4-Nbut1	Nonglobal
22493	RM19261	Cattle	SNP	Denmark	Danish_Red_trad	0.189483	England	Shorthorn	5-Nbut1marine	Nonglobal
22507	RM19261	Cattle	SNP	Denmark	Danish_Shorthorn	0.178359	France	Breton_Black_Pied	4-Nbut1	Nonglobal
22482	RM19261	Cattle	SNP	Denmark	Danish_Shorthorn	0.240802	Channel_Islands	Guernsey	6-Remote	Global
22483	RM19261	Cattle	SNP	Denmark	Danish_Shorthorn	0.250386	Channel_Islands	Jersey	6-Remote	Global
22508	RM19261	Cattle	SNP	Denmark	Danish_Shorthorn	0.184902	France	Limousin	4-Nbut1	Global
22500	RM19261	Cattle	SNP	Denmark	Danish_Shorthorn	0.108531	France	Maine_Anjou	4-Nbut1	Nonglobal
22509	RM19261	Cattle	SNP	Denmark	Danish_Shorthorn	0.186312	France	Maraichin	4-Nbut1	Nonglobal
22510	RM19261	Cattle	SNP	Denmark	Danish_Shorthorn	0.204896	France	Normande	4-Nbut1	Nonglobal
22487	RM19261	Cattle	SNP	Denmark	Danish_Shorthorn	0.083279	England	Shorthorn	5-Nbut1marine	Nonglobal
22557	RM19261	Cattle	SNP	England	Dexter	0.124601	Scotland	Aberdeen_Angus	2-Land-adj	Global
22538	RM19261	Cattle	SNP	England	Dexter	0.0925974	France	Breton_Black_Pied	3-Marine-adj	Nonglobal
22531	RM19261	Cattle	SNP	England	Dexter	0.199787	Denmark	Danish_Shorthorn	5-Nbut1marine	Nonglobal
22552	RM19261	Cattle	SNP	England	Dexter	0.138213	Ireland	Drimmon	3-Marine-adj	Nonglobal
22525	RM19261	Cattle	SNP	England	Dexter	0.139054	Channel_Islands	Guernsey	3-Marine-adj	Global
22555	RM19261	Cattle	SNP	England	Dexter	0.175599	Ireland	Irish_Moiled	3-Marine-adj	Nonglobal
22527	RM19261	Cattle	SNP	England	Dexter	0.156216	Channel_Islands	Jersey	3-Marine-adj	Global
22551	RM19261	Cattle	SNP	England	Dexter	0.130468	Ireland	Kerry	3-Marine-adj	Nonglobal
22539	RM19261	Cattle	SNP	England	Dexter	0.101078	France	Limousin	3-Marine-adj	Global
22541	RM19261	Cattle	SNP	England	Dexter	0.107622	France	Maine_Anjou	3-Marine-adj	Nonglobal
22537	RM19261	Cattle	SNP	England	Dexter	0.0919956	France	Maraichin	3-Marine-adj	Nonglobal
22544	RM19261	Cattle	SNP	England	Dexter	0.122967	France	Normande	3-Marine-adj	Nonglobal
22534	RM19261	Cattle	SNP	England	Dexter	0.148985	England	Shorthorn	1-Same	Nonglobal
20221	RM16089	Cattle	SNP	South_Africa	Drakensberger	0.08	South_Africa	Afrikaner	1-Same	Nonglobal
20217	RM16089	Cattle	SNP	South_Africa	Drakensberger	0.044	South_Africa	Nguni	1-Same	Nonglobal
22735	RM19261	Cattle	SNP	Ireland	Drimmon	0.109501	France	Breton_Black_Pied	5-Nbut1marine	Nonglobal
22728	RM19261	Cattle	SNP	Ireland	Drimmon	0.190993	Denmark	Danish_Shorthorn	6-Remote	Nonglobal
22722	RM19261	Cattle	SNP	Ireland	Drimmon	0.163445	Channel_Islands	Guernsey	5-Nbut1marine	Global
22750	RM19261	Cattle	SNP	Ireland	Drimmon	0.177499	Ireland	Irish_Moiled	1-Same	Nonglobal
22725	RM19261	Cattle	SNP	Ireland	Drimmon	0.180063	Channel_Islands	Jersey	5-Nbut1marine	Global
22739	RM19261	Cattle	SNP	Ireland	Drimmon	0.115816	France	Limousin	5-Nbut1marine	Global
22734	RM19261	Cattle	SNP	Ireland	Drimmon	0.105552	France	Maine_Anjou	5-Nbut1marine	Nonglobal
22738	RM19261	Cattle	SNP	Ireland	Drimmon	0.11219	France	Maraichin	5-Nbut1marine	Nonglobal
22743	RM19261	Cattle	SNP	Ireland	Drimmon	0.138244	France	Normande	5-Nbut1marine	Nonglobal
22732	RM19261	Cattle	SNP	Ireland	Drimmon	0.13736	England	Shorthorn	3-Marine-adj	Nonglobal
32630	RM19409	Cattle	SNP	Netherlands	Dutch_Belted	0.066	Netherlands	Brandrood_Ysselvee	1-Same	Nonglobal
32628	RM19409	Cattle	SNP	Netherlands	Dutch_Belted	0.054	Netherlands	Dutch_Improved_Red_Pied	1-Same	Nonglobal
32631	RM19409	Cattle	SNP	Netherlands	Dutch_Belted	0.067	Netherlands	Dutch_Red_Friesian	1-Same	Nonglobal
32610	RM19409	Cattle	SNP	Netherlands	Dutch_Belted	0.054	France	French_Red_Pied_Lowland	4-Nbut1	Nonglobal
32622	RM19409	Cattle	SNP	Netherlands	Dutch_Belted	0.073	Germany	German_Red_Pied	2-Land-adj	Nonglobal
32638	RM19409	Cattle	SNP	Netherlands	Dutch_Belted	0.12	Netherlands	Groningen_Whiteheaded	1-Same	Nonglobal
32589	RM19409	Cattle	SNP	Netherlands	Dutch_Belted	0.116	Channel_Islands	Guernsey	5-Nbut1marine	Global
32658	RM19409	Cattle	SNP	Netherlands	Dutch_Belted	0.084	USA	Holstein	6-Remote	Global
32593	RM19409	Cattle	SNP	Netherlands	Dutch_Belted	0.145	Channel_Islands	Jersey	5-Nbut1marine	Global
32633	RM19409	Cattle	SNP	Netherlands	Dutch_Belted	0.087	Netherlands	Meuse-Rhine-Yssel	1-Same	Nonglobal
32616	RM19409	Cattle	SNP	Netherlands	Dutch_Belted	0.109	France	Montbeliard	4-Nbut1	Nonglobal
32642	RM19409	Cattle	SNP	Netherlands	Dutch_Belted	0.078	Norway	Norwegian_Red	6-Remote	Nonglobal
32599	RM19409	Cattle	SNP	Netherlands	Dutch_Belted	0.139	Denmark	RDM-1970	4-Nbut1	Nonglobal
32655	RM19409	Cattle	SNP	Netherlands	Dutch_Belted	0.077	USA	Red_Holstein	6-Remote	Global
32605	RM19409	Cattle	SNP	Netherlands	Dutch_Belted	0.124	England	Shorthorn	3-Marine-adj	Nonglobal
32647	RM19409	Cattle	SNP	Netherlands	Dutch_Belted	0.086	Switzerland	Simmental	4-Nbut1	Global
20184	RM11637	Cattle	SNP	Belgium	Dutch_Black_Pied	0.105	USA	Aberdeen_Angus	6-Remote	Global
20196	RM11637	Cattle	SNP	Belgium	Dutch_Black_Pied	0.269	USA	Brahman	6-Remote	Nonglobal
20183	RM11637	Cattle	SNP	Belgium	Dutch_Black_Pied	0.089	Canada	Charolais	6-Remote	Global
32607	RM19409	Cattle	SNP	Netherlands	Dutch_Improved_Red_Pied	0.017	France	French_Red_Pied_Lowland	4-Nbut1	Nonglobal
32620	RM19409	Cattle	SNP	Netherlands	Dutch_Improved_Red_Pied	0.036	Germany	German_Red_Pied	2-Land-adj	Nonglobal
32590	RM19409	Cattle	SNP	Netherlands	Dutch_Improved_Red_Pied	0.119	Channel_Islands	Jersey	5-Nbut1marine	Global
32626	RM19409	Cattle	SNP	Netherlands	Dutch_Improved_Red_Pied	0.049	Netherlands	Meuse-Rhine-Yssel	1-Same	Nonglobal
32612	RM19409	Cattle	SNP	Netherlands	Dutch_Improved_Red_Pied	0.085	France	Montbeliard	4-Nbut1	Nonglobal
32639	RM19409	Cattle	SNP	Netherlands	Dutch_Improved_Red_Pied	0.051	Norway	Norwegian_Red	6-Remote	Nonglobal
32595	RM19409	Cattle	SNP	Netherlands	Dutch_Improved_Red_Pied	0.116	Denmark	RDM-1970	4-Nbut1	Nonglobal
32651	RM19409	Cattle	SNP	Netherlands	Dutch_Improved_Red_Pied	0.054	USA	Red_Holstein	6-Remote	Global
32601	RM19409	Cattle	SNP	Netherlands	Dutch_Improved_Red_Pied	0.096	England	Shorthorn	3-Marine-adj	Nonglobal
32645	RM19409	Cattle	SNP	Netherlands	Dutch_Improved_Red_Pied	0.057	Switzerland	Simmental	4-Nbut1	Global
32629	RM19409	Cattle	SNP	Netherlands	Dutch_Red_Friesian	0.065	Netherlands	Brandrood_Ysselvee	1-Same	Nonglobal
32627	RM19409	Cattle	SNP	Netherlands	Dutch_Red_Friesian	0.053	Netherlands	Dutch_Improved_Red_Pied	1-Same	Nonglobal
32611	RM19409	Cattle	SNP	Netherlands	Dutch_Red_Friesian	0.055	France	French_Red_Pied_Lowland	4-Nbut1	Nonglobal
32621	RM19409	Cattle	SNP	Netherlands	Dutch_Red_Friesian	0.071	Germany	German_Red_Pied	2-Land-adj	Nonglobal
32636	RM19409	Cattle	SNP	Netherlands	Dutch_Red_Friesian	0.106	Netherlands	Groningen_Whiteheaded	1-Same	Nonglobal
32588	RM19409	Cattle	SNP	Netherlands	Dutch_Red_Friesian	0.111	Channel_Islands	Guernsey	5-Nbut1marine	Global
32656	RM19409	Cattle	SNP	Netherlands	Dutch_Red_Friesian	0.079	USA	Holstein	6-Remote	Global
32592	RM19409	Cattle	SNP	Netherlands	Dutch_Red_Friesian	0.132	Channel_Islands	Jersey	5-Nbut1marine	Global
[truncated: 33,081 more rows]

## Sheet: 01-Readme
Explanation of column headings
Serial	Internal code for analysis of data
Study	Literature reference (Table 1 in paper)
Species
Method
Country1	Country to which Breed1 is assigned
Breed1
Fst
Country2	Country to which Breed2 is assigned
Breed2
Geography	See Table 2 in paper
Globalcomp	Classification according to whether the breed pair includes at least one global breed (Table 3 in paper)
Variations in text colours and formatting are legacy effects of data entry and are of no significance
